# Supplementary material for: Optimization and Chemical Characterization of Extracts Obtained from Ferula persica var. latisecta Aerial Parts and Roots and Their Neuroprotective Evaluation
Source: Nutrients. 2024 Dec 5;16(23):4210. doi: 10.3390/nu16234210 (PMC11644649; doi:10.3390/nu16234210)
Supplement: Supplementary file 1 [file nutrients-16-04210-s001.zip › Supplementary Tables.xlsx]

## Sheet: Table S1
Table S1. Optimum PLE conditions, desirability and response values predicted by the model and the experimental values obtained from Ferula persica L. aerial parts and roots PLE extracts.
	Aerial parts		Roots
	Predicted Optimum	Experimental Optimum	Predicted Optimum	Experimental Optimum
Temperature (°C)	180	180	180	180
Solvent composition (% CPME)	21	21	100	100
Desirability	1		1
Response variable
Extraction yield	9.4	10.1 ± 0.1	6.7	7.6 ± 0.5
TPC	119.8	113.5 ± 0.5	114.5	126.2 ± 3.9
ROS	0.9	0.9 ± 0.1	1.4	1.3 ± 0.1
AChE	92.2	93.6 ± 7.3	119.6	133.8 ± 8.0

## Sheet: Table S2
Table S2. Tentative identified compounds in PLE extracts from Ferula persica L. aerial parts and roots after HPLC-MS/MS and GC-MS analyses, and statistical analysis (PLS-DA, T-test, Person's correlation, ANOVA) results.																			Relative abundance																														PLS-DA
																			Aerial parts															Roots
Analytical platform	Retention time (min)	Tentative identification	Molecular Formula	Monoisotopic mass	m/z	Adducts	KI-Experimental	KI-Database	Match Factor	Main identification fragments (m/z)	InChIKey	SMILE	Superclass	Class	Subclass	Parent Level 1	Parent Level 2	Parent Level 3	H2O-1	H2O-2	H2O-3	EtOH-1	EtOH-2	EtOH-3	EtAC-1	EtAC-2	EtAC-3	CPME-1	CPME-2	CPME-3	Opt-1	Opt-2	Opt-3	H2O-1	H2O-2	H2O-3	EtOH-1	EtOH-2	EtOH-3	EtAC-1	EtAC-2	EtAC-3	CPME-1	CPME-2	CPME-3	Opt-1	Opt-2	Opt-3	VIP
GC-MS	6.467	4H-Pyran-4-one, 2,3-dihydro-3,5-dihydroxy-6-methyl-	C6H8O4	144.042			1147.47	1151	91.3	144.0415; 101.0229; 43.0181	VOLMSPGWNYJHQQ-UHFFFAOYSA-N	CC1=C(C(=O)C(CO1)O)O	Organoheterocyclic compounds	Pyrans	Pyranones and derivatives	Dihydropyranones			43.0292	62.9288	36.1323	35707.2	25351.1	45166.1	23112.6	52375.7	80027.1	134322	149057	120580	103962	89509.7	99972	91.7667	57.4995	31.3297	8726.35	7738.13	10297.6	71.1324	296.012	1053.5	9501.44	13124.9	9735.16	145443	157945	160386	0.2788
GC-MS	6.761	(+/-)-Lavandulol	C10H18O	154.136			1167.79	1170	85.3	41.0387; 69.0692; 93.0694	CZVXBFUKBZRMKR-UHFFFAOYSA-N	CC(=CCC(CO)C(=C)C)C	Lipids and lipid-like molecules	Prenol lipids	Monoterpenoids	Acyclic monoterpenoids			1682.62	1553.17	1211.08	3877.92	2847.06	4673.31	2779.82	6742.31	7567.49	14236.3	11653.1	13552.2	7033.98	9391.27	8235.23	1321.94	1261.44	2269.09	12973	7556.97	4790.27	3757.24	2911.13	4034.81	22701.1	22378.1	26308	22151.4	22306.4	23124.5	0.50436
GC-MS	6.848	(Z)-sec-Butyl propenyl disulfide	C7H14S2	162.054			1173.7	1149	89.3	105.9925; 63.9436; 77.9590	IOVUOUZQSDBAQN-XQRVVYSFSA-N	CCC(C)SS/C=C\C	Organosulfur compounds	Organic disulfides	Organic disulfides	Organic disulfides			4847.99	668.018	981.917	51861.1	43610.6	53394.6	1097.25	222833	239459	632394	448646	807263	1043657	890065	933072	740.1	1322.9	905.57	158501	47743.1	26755.5	14084.2	20883.6	8387.82	582405	813273	1127917	1157288	1136573	1147794	0.32473
GC-MS	6.916	(E)-sec-Butyl propenyl disulfide	C7H14S2	162.054			1178.14	1182	81.8	105.9900; 63.9435; 41.0388	IOVUOUZQSDBAQN-GQCTYLIASA-N	CCC(C)SS/C=C/C	Organosulfur compounds	Organic disulfides	Organic disulfides	Organic disulfides			532.415	173.358	280.1	5622.11	5037.09	5813.41	1966.03	19379	20854.8	48967.7	35484.4	57767.9	87960	79052.2	70292.2	388.229	246.181	303.373	13417.4	5208.65	3686.6	3930.61	3004.07	3301.5	44479.1	59794.6	79761.6	76178	74152.3	76052.4	0.19572
GC-MS	7	α-Cyclogeraniol	C10H18O	154.136			1183.66	1184	91.1	79.0535; 123.1160; 93.0696	WFBRXMMODZGJPF-UHFFFAOYSA-N	CC1=CCCC(C1CO)(C)C	Organic oxygen compounds	Organooxygen compounds	Alcohols and polyols	Primary alcohols			1389.77	443.144	1082.71	4377.58	3380.31	4593.31	2079.6	8291.89	10288.1	26002.3	18449.1	19620.1	9927.76	9687.62	10088.3	963.319	803.037	901.396	17256.8	10485.5	5429.48	5866.91	3657.69	7685.85	46462.4	42486.7	52334.4	35353.7	35651.9	35321.2	0.44798
GC-MS	7.529	Fenchyl acetate	C12H20O2	196.146			1221.5	1223	92.5	81.0701; 121.1010; 93.0694	JUWUWIGZUVEFQB-UHFFFAOYSA-N	CC(=O)OC1C(C2CCC1(C2)C)(C)C	Lipids and lipid-like molecules	Prenol lipids	Monoterpenoids	Bicyclic monoterpenoids			3011.07	876.335	554.881	55641.1	33809.7	45612.3	947.173	130645	173549	353982	264946	363476	298614	277934	303995	761.193	862.38	368.507	55619	21213	8128.9	3517.46	3439	2990.34	132673	143518	179086	139123	137111	137017	0.88327
GC-MS	8.381	Lavandulyl acetate	C12H20O2	196.146			1283.78	1289	77.3	93.0695; 41.0389; 67.0540	HYNGAVZPWWXQIU-UHFFFAOYSA-N	CC(=CCC(COC(=O)C)C(=C)C)C	Lipids and lipid-like molecules	Prenol lipids	Monoterpenoids	Acyclic monoterpenoids			570.465	720.142	787.436	12177.1	6730.85	9134.35	2095.22	20294	28187.7	70791.4	53343.1	61673.6	38119.2	38267.3	44248.2	827.727	1117.94	682.128	28320.3	12769.9	6405.56	7436.72	4078.8	8404.94	93962.1	93753.5	103744	46420.3	46279.2	45421.5	0.1914
GC-MS	8.439	Bornyl acetate	C12H20O2	196.146			1287.7	1285	88.9	95.0852; 93.0695; 121.1005	KGEKLUUHTZCSIP-UHFFFAOYSA-N	CC(=O)OC1CC2CCC1(C2(C)C)C	Lipids and lipid-like molecules	Prenol lipids	Monoterpenoids	Bicyclic monoterpenoids			779.429	858.82	727.596	8337.76	4338.03	5936.54	613.418	13003.2	18667.8	44665	33490.9	40086.5	39915.3	40381	51252.7	921.578	982.847	663.555	5739.73	3187.29	2273.26	1400.99	1576.21	2214.6	17835.4	16827.4	18501.2	13664.6	15563	15572.6	0.83771
GC-MS	8.623	4-Terpinyl acetate	C12H20O2	196.146			1300.16	1301	75.5	121.1012; 93.0697; 79.0541	BFCBRSFYYLSTAA-UHFFFAOYSA-N	CC1=CCC(CC1)(C(C)C)OC(=O)C	Lipids and lipid-like molecules	Prenol lipids	Monoterpenoids	Menthane monoterpenoids			945.281	441.595	280.777	39782.4	21893.3	32458.4	5995.28	67505.8	93914.5	252084	187143	213858	132308	132958	157714	289.351	451.147	431.638	73187.1	35128.2	17474.9	19774.8	10428.4	23869.3	247963	245240	278294	110923	110570	111684	0.50076
GC-MS	8.79	4-Vinylguaiacol	C9H10O2	150.068			1312.92	1317	95.8	150.0708; 135.0469; 107.0514	YOMSJEATGXXYPX-UHFFFAOYSA-N	COC1=C(C=CC(=C1)C=C)O	Benzenoids	Phenols	Methoxyphenols	Methoxyphenols			103880	109700	107144	1613089	1135095	1633187	2097772	2846605	2704145	2980968	2614989	2569969	1623770	1640222	2257642	36080	30138.7	0	68058	70261.5	70073.6	66839.2	58368.2	70674.3	102565	105003	102219	183671	197384	183449	1.8146
GC-MS	9.257	α-Terpinyl acetate	C12H20O2	196.146			1349.7	1350	95.1	93.0719; 121.1036; 91.0555	IGODOXYLBBXFDW-UHFFFAOYSA-N	CC1=CCC(CC1)C(C)(C)OC(=O)C	Lipids and lipid-like molecules	Prenol lipids	Monoterpenoids	Menthane monoterpenoids			2324.57	675.212	849.295	202764	110552	168978	51287.1	318128	448898	1181568	888211	977719	278371	301412	275335	453.498	1045.18	834.798	3502.77	2571.32	1385.48	2550.3	520.546	3002.21	6461.91	4506.4	4984.65	8674.65	10204.9	7565.23	1.5378
GC-MS	9.844	(-)-cis-β-Elemene	C15H24	204.188			1392.76	1391	94	93.0699; 79.0537; 67.0538	OPFTUNCRGUEPRZ-RRFJBIMHSA-N	CC(=C)[C@H]1CC[C@@]([C@H](C1)C(=C)C)(C)C=C	Lipids and lipid-like molecules	Prenol lipids	Sesquiterpenoids	Elemane sesquiterpenoids			1584.4	923.171	1862.55	5547.73	3955.64	5187.98	3147.64	8061.64	9630.7	24176	19743.5	19478	12086.6	12182.9	13741.9	1932.49	1149.31	694.51	33684.8	21473.9	17512.4	28791.6	19274.5	27217.7	81743.6	79435.2	89266.3	40271.8	42059.5	41466.7	0.62509
GC-MS	9.933	Methyl eugenol	C11H14O2	178.099			1399.72	1402	96.2	178.1010; 107.0490; 147.0804	ZYEMGPIYFIJGTP-UHFFFAOYSA-N	COC1=C(C=C(C=C1)CC=C)OC	Benzenoids	Benzene and substituted derivatives	Methoxybenzenes	Dimethoxybenzenes			835.504	1005.94	31.428	113596	84160.1	113410	109200	179079	217916	459898	374332	358885	200170	236033	323031	34.5319	72.3354	39.1856	2274.59	1654.17	1616.36	2681.78	1549.18	2273.8	4819.52	5156.06	5405.31	3674.23	4300.69	3988.75	1.6048
GC-MS	10.503	γ-Elemene	C15H24	204.188			1446.2	1434	77.7	121.1090; 93.0694; 107.0851	BQSLMQNYHVFRDT-LSDHHAIUSA-N	CC(=C1CC[C@@]([C@@H](C1)C(=C)C)(C)C=C)C	Lipids and lipid-like molecules	Prenol lipids	Sesquiterpenoids	Sesquiterpenoids			1207.58	525.435	760.531	19658.1	14015.5	16792.5	11991.5	28728.7	39116	92571.9	72918.4	69372	37735.2	34850.8	43419.8	1688.51	1358.61	1008.22	139274	90538.6	68334.4	125314	71296.6	107336	309886	304726	329814	163504	157400	158877	0.66132
GC-MS	10.588	(-)-Aristolene	C15H24	204.188			1452.09	1453	82.9	93.0695; 105.0691; 91.0538	FOBXOZMHEKILEY-UHFFFAOYSA-N	CC1CCCC2=CCC3C(C12C)C3(C)C	Lipids and lipid-like molecules	Prenol lipids	Sesquiterpenoids	Aristolane sesquiterpenoids			1464.45	1160.34	1624.45	11123.6	12341.3	9550.66	4293.93	25448.8	34701.7	90556.1	52123.8	69145.9	49586.4	55260.8	61216.8	2374.26	3296.55	1736.77	140232	77357.6	34902.2	110423	60069.6	63318.6	411436	419611	465974	213178	213054	208181	0.64956
GC-MS	10.715	α-Humulene	C15H24	204.188			1462.49	1454	87.7	93.0694; 91.0540; 79.0537	FAMPSKZZVDUYOS-HRGUGZIWSA-N	C/C/1=C\CC(/C=C/C/C(=C/CC1)/C)(C)C	Lipids and lipid-like molecules	Prenol lipids	Sesquiterpenoids	Sesquiterpenoids			1195.14	1208.63	851.757	8807.98	5122.33	6992.4	3364.89	12758.4	17566.5	51645.4	39796.2	36392.3	26473.2	27136.9	36974.5	1410.63	1810.63	1043.4	70649.2	40617.7	30311.4	55807.8	29677.9	54200.3	212870	200001	225151	105831	104427	105108	0.64157
GC-MS	10.977	α-Amorphene	C15H24	204.188			1483.06	1482	82.9	105.0695; 119.0850; 91.0539	QMAYBMKBYCGXDH-KFWWJZLASA-N	CC1=C[C@@H]2[C@H](CC1)C(=CC[C@@H]2C(C)C)C	Lipids and lipid-like molecules	Prenol lipids	Sesquiterpenoids	Sesquiterpenoids			1028.36	1582.96	1763.46	14612.1	11520.7	14306.3	6937.61	23862	30539.4	77198.9	62223.1	57142.1	45754.5	49534.9	60437.8	1905.86	1081.45	1971.37	94142.9	56730.4	43573	88230.3	52173.3	74801.1	228194	227538	249053	117018	120177	119514	0.58219
GC-MS	11.053	β-Guaiene	C15H24	204.188			1488.69	1490	82.9	91.0545; 105.0698; 79.0540	GIBQERSGRNPMEH-RYUDHWBXSA-N	C[C@H]1CCC(=C(C)C)CC2=C1CC[C@@H]2C	Lipids and lipid-like molecules	Prenol lipids	Sesquiterpenoids	Sesquiterpenoids			3831.56	1445.88	3507.16	63936.3	38651.5	54380.9	37381.4	99603	141941	334161	269271	257642	121823	125172	135602	6077.88	4890.01	4919.32	428236	267046	198371	386727	224247	343292	1070816	1049494	1130309	497351	499668	493281	0.55521
GC-MS	11.246	Butylhydroxytoluene	C15H24O	220.183			1503.77	1513	97.6	205.1653; 220.1869; 177.1314	NLZUEZXRPGMBCV-UHFFFAOYSA-N	CC1=CC(=C(C(=C1)C(C)(C)C)O)C(C)(C)C	Benzenoids	Benzene and substituted derivatives	Phenylpropanes	Phenylpropanes			4763.84	4083.63	2494.41	5083.41	11151.7	4668.2	7810.3	9482.03	11115.2	7136727	6331652	5821112	488502	544706	471062	3620.07	2965.9	3587.97	4386.48	7299.73	5270.4	12525.4	13430.2	9033.81	7344060	7442489	7710478	4310073	4314172	4289923	0.16769
GC-MS	11.347	β-Dihydroagarofuran	C15H26O	222.198			1512.24	1496	84.1	207.1747; 109.0647; 189.1638	HVAVUZLEYSAYGE-KFUGQBAVSA-N	C[C@H]1CCC[C@]2(C13C[C@H](CC2)C(O3)(C)C)C	Lipids and lipid-like molecules	Prenol lipids	Sesquiterpenoids	Agarofurans			1799.49	816.52	4244.45	42285	24506	35451.8	23597.8	59541.4	83068.3	186186	142880	138961	104867	108991	144683	3075.49	2884.87	4297.88	200394	126072	99821.4	175189	103241	153072	443375	437816	473156	224170	223797	224185	0.47404
GC-MS	11.405	Froggatt ether	C15H26O	222.198			1517.52	1509	81.1	207.1742; 109.0971; 189.1637	HVAVUZLEYSAYGE-UHFFFAOYSA-N	CC1CCCC2(C13CC(CC2)C(O3)(C)C)C	Lipids and lipid-like molecules	Prenol lipids	Sesquiterpenoids	Agarofurans			3128.84	2189.11	2508.24	10267.9	5864.65	8674.61	6213.1	14114.5	19378	37836.7	30111.9	30009.6	23997.6	22298.1	31253.1	718.489	2665.8	2249.51	43162.8	28235.4	23275.2	38211.9	23181.8	31492.1	85660.8	82183.5	89144.2	47440.2	47136.1	46716.7	0.50753
GC-MS	11.47	Myristicin	C11H12O3	192.079			1523.38	1519	97.4	192.0834; 91.0566; 161.0632	BNWJOHGLIBDBOB-UHFFFAOYSA-N	COC1=CC(=CC2=C1OCO2)CC=C	Organoheterocyclic compounds	Benzodioxoles	Benzodioxoles	Benzodioxoles			9751.97	9264.39	6945.84	2312127	1754039	2239577	2510503	3430982	3663119	5564668	4975950	4626004	2621441	2943139	3795233	912.646	246.984	329.408	22196	17902.3	19806.7	31117.6	23706.2	26492	42090.1	46957.9	46350.9	35718.5	47217.1	40473.2	1.7788
GC-MS	11.653	Selina-3,7(11)-diene	C15H24	204.188			1538.88	1542	79.4	93.0708; 161.1344; 105.0706	WNRBYZQFEBIUGD-LSDHHAIUSA-N	CC1=CCC[C@]2([C@H]1CC(=C(C)C)CC2)C	Lipids and lipid-like molecules	Prenol lipids	Sesquiterpenoids	Sesquiterpenoids			4088.05	3830.05	3740.42	200004	145203	203024	320610	400485	390999	438929	355892	337937	296512	315350	194163	8965.19	11854.1	13778.5	658153	567651	578641	880815	700650	835574	873418	824991	845849	887871	895603	892928	0.88559
GC-MS	11.76	Elemicin	C12H16O3	208.11			1547.38	1554	89.9	208.1169; 193.0924; 133.0683	BPLQKQKXWHCZSS-UHFFFAOYSA-N	COC1=CC(=CC(=C1OC)OC)CC=C	Benzenoids	Phenol ethers	Anisoles	Anisoles			143812	161623	170870	3830158	3026747	3826631	4996916	6019360	5932474	7146449	6421112	6230496	2999027	3140780	3633669	7112.67	4822.98	5566.74	34204.1	32503	39093.4	54892.6	44985.9	50829	65857.7	78611	69307.5	51370.9	81605.2	63286.5	1.8958
GC-MS	11.825	Elemol	C15H26O	222.198			1553.07	1549	86.4	93.0696; 59.0491; 79.0539	GFJIQNADMLPFOW-VNHYZAJKSA-N	CC(=C)[C@@H]1C[C@@H](CC[C@@]1(C)C=C)C(C)(C)O	Lipids and lipid-like molecules	Prenol lipids	Sesquiterpenoids	Elemane sesquiterpenoids			1431.98	1500.49	1308.55	68800.5	48651.9	67515.9	105750	135550	130910	153134	131213	116312	58594.6	59535.1	73147.1	2385.82	3393.87	2294.05	182123	159967	162580	250504	196134	232356	251929	237886	250908	168984	174012	170388	0.41941
GC-MS	11.938	(E)-Nerolidol	C15H26O	222.198			1562.85	1564	80.2	93.0696; 41.0389; 79.0536	FQTLCLSUCSAZDY-SDNWHVSQSA-N	CC(=CCC/C(=C/CCC(C)(C=C)O)/C)C	Lipids and lipid-like molecules	Prenol lipids	Sesquiterpenoids	Sesquiterpenoids			559.115	550.743	802.784	15085.8	9806.1	14254.3	19363.2	25442.3	27378.9	35214.1	29237.2	25705.7	16593.5	16067.4	20702.2	800.185	540.533	472.208	43682.4	37483.6	39074.8	59565.7	47023.1	53867.9	62944.1	59670.9	62451.7	45937.2	46754.1	46607.4	0.61761
GC-MS	12.341	Rosifoliol	C15H26O	222.198			1595.38	1600	83.3	149.1322; 93.0697; 108.0926	SRHDLIDOZXPROB-UHFFFAOYSA-N	CC1CCCC2(C1=CC(CC2)C(C)(C)O)C	Lipids and lipid-like molecules	Prenol lipids	Sesquiterpenoids	Eudesmane, isoeudesmane or cycloeudesmane sesquiterpenoids			1025	658.91	281.957	20845.1	16403.8	21391.7	30650.4	38865.6	37965.9	48198.2	39523.6	36236.6	19554.4	20263.1	25461.7	673.835	688.232	1009.83	58480.3	50166.4	49298.9	76857.3	64268.6	71812.1	83852.9	77991.2	80826.1	58538.1	60618.2	59771.2	0.52459
GC-MS	12.408	Guaiol	C15H26O	222.198			1600.55	1596	97.3	161.1348; 105.0716; 119.0858	TWVJWDMOZJXUID-SDDRHHMPSA-N	C[C@H]1CC[C@H](CC2=C1CC[C@@H]2C)C(C)(C)O	Lipids and lipid-like molecules	Prenol lipids	Sesquiterpenoids	Sesquiterpenoids			2796.56	3203.09	2281.2	261666	188769	262130	380417	477424	487362	599613	494924	439518	256691	260331	338606	5496.51	5286.42	6340.91	985068	845130	852149	1316268	1044384	1241407	1361286	1280417	1319347	973817	992724	975435	0.77476
GC-MS	12.536	α-epi-7-epi-5-Eudesmol	C15H26O	222.198			1612.34	1616	95.9	59.0504; 109.1017; 149.1337	FCSRUSQUAVXUKK-UHFFFAOYSA-N	CC1=CCCC2(C1CC(CC2)C(C)(C)O)C	Lipids and lipid-like molecules	Prenol lipids	Sesquiterpenoids	Eudesmane, isoeudesmane or cycloeudesmane sesquiterpenoids			3014.67	3148.07	1782.54	195559	141804	199870	294109	372086	361648	434964	355679	335188	172142	174939	213067	5576.27	5624.56	6205.2	559351	483746	485047	740430	586407	700329	769347	718313	746288	554086	565411	555530	0.54941
GC-MS	12.734	γ-Eudesmol	C15H26O	222.198			1629.94	1631	97.1	161.1360; 189.1677; 133.1040	WMOPMQRJLLIEJV-IUODEOHRSA-N	CC1=C2C[C@@H](CC[C@]2(CCC1)C)C(C)(C)O	Lipids and lipid-like molecules	Prenol lipids	Sesquiterpenoids	Eudesmane, isoeudesmane or cycloeudesmane sesquiterpenoids			7182.55	8810.59	7230.04	834025	611295	829829	1145810	1458365	1543288	1955677	1685448	1492054	891860	923706	1225617	12811.4	11928.8	15275.9	3326225	2893378	2888018	4100569	3410433	3906018	4358379	4180932	4289850	3317583	3368854	3322480	0.81807
GC-MS	12.877	Agarospirol	C15H26O	222.198			1642.85	1645	89	161.1353; 119.0874; 105.0717	ICWHTQRTTHCUHW-NFAWXSAZSA-N	C[C@@H]1CCC=C([C@@]12CC[C@H](C2)C(C)(C)O)C	Lipids and lipid-like molecules	Prenol lipids	Sesquiterpenoids	Sesquiterpenoids			4042.95	4251.87	3608.11	340717	251441	344055	528206	666703	650422	784293	629819	595165	315116	319233	398980	7433.92	8204.09	9042.21	989634	853804	878590	1279704	1044627	1217282	1282915	1216860	1256353	971992	992683	967001	0.53892
GC-MS	13	Valerianol	C15H26O	222.198			1653.6	1661	77.7	105.0724; 161.1351; 91.0559	MQWIFDHBNGIVPO-KYOSRNDESA-N	C[C@@H]1CCC=C2[C@]1(C[C@@H](CC2)C(C)(C)O)C	Lipids and lipid-like molecules	Prenol lipids	Sesquiterpenoids	Eremophilane, 8,9-secoeremophilane and furoeremophilane sesquiterpenoids			11227.1	12750.2	10723.6	688250	510463	699412	1092995	1378539	1331362	1564032	1278340	1219092	648791	650678	801565	20333.4	20898.4	23555.1	2116429	1843953	1882860	2661257	2221904	2540260	2652055	2515345	2575301	2112925	2155122	2105799	0.60668
GC-MS	13.077	epi-γ-Eudesmol	C15H26O	222.198			1660.33	1662	79.4	161.1360; 105.0720; 107.0871	WMOPMQRJLLIEJV-SWLSCSKDSA-N	CC1=C2C[C@H](CC[C@]2(CCC1)C)C(C)(C)O	Lipids and lipid-like molecules	Prenol lipids	Sesquiterpenoids	Eudesmane, isoeudesmane or cycloeudesmane sesquiterpenoids			9309.9	11413.4	9127.86	791035	583619	804498	1253463	1565117	1524905	1767821	1453469	1371841	756694	751990	947078	23752	24650.6	28137	2306854	2030824	2079563	2913481	2442286	2797624	2911513	2775742	2809638	2270193	2311898	2271127	0.55648
GC-MS	13.212	Bulnesol	C15H26O	222.198			1672.04	1667	78.1	161.1319; 189.1636; 204.1868	LGOFSGDSFQNIAT-UHFFFAOYSA-N	CC1CCC2=C(CCC(CC12)C(C)(C)O)C	Lipids and lipid-like molecules	Prenol lipids	Sesquiterpenoids	Sesquiterpenoids			2721.53	2516.26	1790.82	131324	94177.2	121707	198732	256050	244322	299024	244010	220173	111042	115380	140936	4744.32	4204.47	4686.17	460774	396141	404686	602711	487377	531886	628067	568611	584846	442647	463691	456341	0.72347
GC-MS	13.436	α-Bisabolol	C15H26O	222.198			1691.13	1684	95.1	119.0888; 109.1039; 67.0563	RGZSQWQPBWRIAQ-UHFFFAOYSA-N	CC1=CCC(CC1)C(C)(CCC=C(C)C)O	Lipids and lipid-like molecules	Prenol lipids	Sesquiterpenoids	Sesquiterpenoids			16224.4	18979.5	13640.4	1730367	1336557	1735814	2428126	2922429	2817847	3115608	2702790	2516164	1691918	1672230	1918905	47122.2	50706.3	55504.3	4152231	3713957	3847557	5178931	4460836	4929585	4978487	4845660	4959500	4110366	4202704	4121641	0.52058
GC-MS	13.586	Shyobunol	C15H26O	222.198			1704.2	1701	73.6	189.1654; 93.0708; 81.0699	WOULTTPZJDSDEI-UHFFFAOYSA-N	CC(C)C1CCC(C(C1O)C(=C)C)(C)C=C	Lipids and lipid-like molecules	Prenol lipids	Sesquiterpenoids	Elemane sesquiterpenoids			193.851	121.173	168.533	2056.97	1986.85	2693.94	2249.73	4143.44	3017.5	4109.73	3407.64	2782.71	3137.98	2803.08	2806.82	238.391	273.662	505.456	9738.55	7924.59	8247.69	13015.9	10065.7	12384.7	12149.4	12242.3	12361.6	9837.41	9371.03	9594.77	0.99334
GC-MS	13.909	Guaiol acetate	C17H28O2	264.209			1734.64	1727	83.5	105.0690; 161.1324; 189.1635	DRFSOBZVMGLICQ-SGMGOOAPSA-N	C[C@H]1CC[C@H](CC2=C1CC[C@@H]2C)C(C)(C)OC(=O)C	Lipids and lipid-like molecules	Prenol lipids	Sesquiterpenoids	Sesquiterpenoids			783.99	422.548	625.132	7136.11	5430.26	6680.4	8736.09	12112.3	10454.8	14331.1	12526.6	11845.7	8930.41	7850.93	10385.5	1043.15	1012.09	1095.07	47180.2	40354.8	41909.3	67253.5	51845.3	60310.5	67085.9	63212.5	67938.1	68036.3	75539.4	73318.1	1.2705
GC-MS	14.954	Farnesyl acetate	C17H28O2	264.209			1832.73	1843	89.4	41.0389; 69.0698; 93.0694	ZGIGZINMAOQWLX-NCZFFCEISA-N	CC(=CCC/C(=C/CC/C(=C/COC(=O)C)/C)/C)C	Lipids and lipid-like molecules	Prenol lipids	Sesquiterpenoids	Sesquiterpenoids			1328.56	2841.21	1348.76	4246.54	4531.9	5203.43	7267.12	10611.4	10751.8	11913.7	11540.6	9749.13	7973.72	8365.89	9822.27	521.942	2693.81	1149.15	41301.2	37343	42230.3	67870.1	48819.8	59174.1	57107.8	56021.7	61508.4	50852.2	50259.5	50127	1.1795
GC-MS	16.026	Palmitoleic acid	C16H30O2	254.225			1933.98	1951	89.6	55.0543; 69.0696; 67.0540	SECPZKHBENQXJG-FPLPWBNLSA-N	CCCCCC/C=C\CCCCCCCC(=O)O	Lipids and lipid-like molecules	Fatty Acyls	Fatty acids and conjugates	Long-chain fatty acids			13214.4	6365.39	4464.13	102754	70360.6	107398	124203	215914	221185	209720	177799	167517	99420.2	96184.3	83242.6	19335.1	14540.3	9328.68	215337	191277	210357	257418	214355	258339	229540	252739	258690	278764	336038	343122	0.55729
GC-MS	16.229	Palmitic acid	C16H32O2	256.24			1952.07	1968	92.4	87.0459; 73.0301; 55.0544	IPCSVZSSVZVIGE-UHFFFAOYSA-N	CCCCCCCCCCCCCCCC(=O)O	Lipids and lipid-like molecules	Fatty Acyls	Fatty acids and conjugates	Long-chain fatty acids			57632.9	53901.5	49595.9	399076	287031	436490	504843	712525	709473	682418	577060	536259	443796	458626	437917	34587.3	28486.8	24190	501628	455068	494045	632021	512769	616488	595985	600162	641925	720050	770038	764483	0.10055
GC-MS	16.528	trans-Sinapyl alcohol	C11H14O4	210.089			1987.3	1981	90.6	167.0702; 210.0346; 182.0934	LZFOPEXOUVTGJS-ONEGZZNKSA-N	COC1=CC(=CC(=C1O)OC)/C=C/CO	Benzenoids	Phenols	Methoxyphenols	Methoxyphenols			346.019	263.828	189.483	6308.65	4612.05	8513.06	1201.35	3022.58	3000.34	2946.18	6022.99	3188.55	62579.3	82593.6	53363.3	765.439	136.179	192.409	355.009	457.167	2883.05	374.212	296.671	560.459	249.393	39.1583	111.021	199093	235804	238429	1.0906
GC-MS	17.62	γ-Palmitolactone	C16H30O2	254.225			2101.93	2105	87.3	85.0286; 55.0543; 57.0334	SRIFJCOBFTWCTM-UHFFFAOYSA-N	CCCCCCCCCCCCC1CCC(=O)O1	Organoheterocyclic compounds	Lactones	γ butyrolactones	γ butyrolactones			992.336	861.841	2726.15	96516.1	72366.8	99178.5	145965	42337.4	42665	192813	160276	150932	97252.3	96272.8	95752.5	4369.32	4911.11	5640.06	151002	133247	143505	216969	171716	199474	190110	185281	192303	157274	161668	158398	0.2032
GC-MS	17.675	Phytol	C20H40O	296.308			2108.29	2114	92	71.0502; 81.0698; 67.0541	BOTWFXYSPFMFNR-PYDDKJGSSA-N	C[C@@H](CCC[C@@H](C)CCC/C(=C/CO)/C)CCCC(C)C	Lipids and lipid-like molecules	Prenol lipids	Diterpenoids	Acyclic diterpenoids			10610.7	6719.3	3866.3	201752	148108	222608	341675	457056	417738	447901	322393	312175	220771	226444	248260	2149.39	1698.89	1998.55	2544.22	2656.31	2669.61	1894.65	2541.44	3830.27	2731.28	3479.25	1379.36	4809.28	1633.14	3265.41	1.8143
GC-MS	17.846	cis,cis-Linoleic acid	C18H32O2	280.24			2125.56	2133	92.7	67.0542; 81.0697; 95.0852	OYHQOLUKZRVURQ-HZJYTTRNSA-N	CCCCC/C=C\C/C=C\CCCCCCCC(=O)O	Lipids and lipid-like molecules	Fatty Acyls	Lineolic acids and derivatives	Lineolic acids and derivatives			21805.5	5794.9	6105.48	145354	107560	165775	193823	277625	295337	299609	250420	216688	313864	269999	234858	36724.6	27253.9	2600.7	519367	503925	542023	576378	528039	574854	447343	497428	588256	619160	814537	893079	1.1087
GC-MS	17.906	cis-Vaccenic acid	C18H34O2	282.256			2134.64	2139	91.5	55.0543; 67.0544; 81.0695	UWHZIFQPPBDJPM-FPLPWBNLSA-N	CCCCCC/C=C\CCCCCCCCCC(=O)O	Lipids and lipid-like molecules	Fatty Acyls	Fatty acids and conjugates	Long-chain fatty acids			18789.1	13364.1	11004.6	173474	113326	168895	188354	262807	258591	270690	260413	204645	216456	200498	185939	35046.4	28235	16267.9	369557	342276	351060	391775	357712	389251	313338	348938	375379	360170	443886	472258	0.68626
GC-MS	17.941	Oleic acid	C18H34O2	282.256			2138.77	2141	91.1	55.0544; 69.0695; 83.0845	ZQPPMHVWECSIRJ-KTKRTIGZSA-N	CCCCCCCC/C=C\CCCCCCCC(=O)O	Lipids and lipid-like molecules	Fatty Acyls	Fatty acids and conjugates	Long-chain fatty acids			26178.8	22343.2	19024.3	176696	119851	175124	234479	301791	312738	311543	280740	251478	208116	204247	190735	44095.6	71387.6	27383	518241	483231	535139	603028	527242	602654	558435	544961	615226	505803	582659	612482	0.88691
GC-MS	18.121	Stearic acid	C18H36O2	284.272			2158.65	2172	84.4	87.0439; 55.0539; 73.0296	QIQXTHQIDYTFRH-UHFFFAOYSA-N	CCCCCCCCCCCCCCCCCC(=O)O	Lipids and lipid-like molecules	Fatty Acyls	Fatty acids and conjugates	Long-chain fatty acids			9202.03	5074.44	6050.24	22185.3	14150.2	23828	22867.3	28718.2	28928.6	28286.9	25518.2	27320.2	22835.4	22994.5	20412.1	12776.3	11515.7	8943.63	30958.2	28965	32582.1	38170.3	28815.7	34497.3	36078.6	36280.3	36660	43042.3	50385.9	49844.4	0.75796
GC-MS	18.331	trans-Geranylgeraniol	C20H34O	290.261			2181.95	2201	88.3	81.0694; 69.0695; 41.0388	OJISWRZIEWCUBN-QIRCYJPOSA-N	CC(=CCC/C(=C/CC/C(=C/CC/C(=C/CO)/C)/C)/C)C	Lipids and lipid-like molecules	Prenol lipids	Diterpenoids	Acyclic diterpenoids			971.2	1200.02	1427.93	12922.4	6836.02	10490.7	15024.3	19559.8	18481.3	21904.3	14286.7	15298.5	11482.9	11523	10208.6	1336	3369.17	1164.87	45033.8	45661.5	47535.7	62804.6	50303.4	61451	55016.2	53154.3	53227.4	43695.2	47834.2	45256	1.0045
GC-MS	21.071	2-Palmitoylglycerol	C19H38O4	330.277			2506.96	2498	87.2	98.0722; 57.0691; 55.0539	BBNYCLAREVXOSG-UHFFFAOYSA-N	CCCCCCCCCCCCCCCC(=O)OC(CO)CO	Lipids and lipid-like molecules	Glycerolipids	Monoradylglycerols	Monoacylglycerols	2-monoacylglycerols		1244.32	817.286	1108.03	43493.1	27137.6	43228.8	34351.7	51714	58804.4	48998.4	40611.2	41591.8	79740.1	84556.3	81384.9	814.974	447.285	1455.4	12721.7	13997.5	17233.9	14026.4	9723.83	13425.2	11668.6	9734.29	12223.5	14553.7	18193.6	19452.2	1.1486
GC-MS	25.233	Stigmasta-3,5-diene	C29H48	396.376				2719	94.8	147.1166; 396.3762; 105.0696	ICCTZARHLGPHMT-BPIBQTEVSA-N	CC[C@H](CC[C@@H](C)[C@H]1CC[C@@H]2[C@@]1(CC[C@H]3[C@H]2CC=C4[C@@]3(CCC=C4)C)C)C(C)C	Lipids and lipid-like molecules	Steroids and steroid derivatives	Stigmastanes and derivatives	Stigmastanes and derivatives			33416.6	31527.4	26780.2	44816.1	33920.6	35574.7	50569.3	43761	40528.8	73366.9	65880.6	53775.5	95127.5	89638.4	77267.9	119627	89964.7	79662.2	104963	105932	106784	82771.3	131792	118613	58430.3	70595.1	83926.5	33188.3	44900.1	47405.8	0.9459
GC-MS	25.45	α-Tocopherol	C29H50O2	430.381				3136	91.7	165.0911; 430.3820; 164.0831	GVJHHUAWPYXKBD-IEOSBIPESA-N	CC1=C(C2=C(CC[C@@](O2)(C)CCC[C@H](C)CCC[C@H](C)CCCC(C)C)C(=C1O)C)C	Lipids and lipid-like molecules	Prenol lipids	Quinone and hydroquinone lipids	Vitamin E compounds	Tocopherols		3355.7	4360.1	3580.26	55267.6	35990.3	59731.3	82758.3	117476	116811	112102	84873.8	76396.2	74108.1	73598.9	84513.4	3100.78	4188.03	3555.26	68051.6	65512.5	74969.2	92118.5	69510.7	87190.2	93095	90274.9	94235.7	74837.2	83616.7	85199	0.51
GC-MS	26.269	β-Stigmasterol	C29H48O	412.37				3170	92.8	55.0543; 81.0695; 412.3710	HCXVJBMSMIARIN-PHZDYDNGSA-N	CC[C@H](/C=C/[C@@H](C)[C@H]1CC[C@@H]2[C@@]1(CC[C@H]3[C@H]2CC=C4[C@@]3(CC[C@@H](C4)O)C)C)C(C)C	Lipids and lipid-like molecules	Steroids and steroid derivatives	Stigmastanes and derivatives	Stigmastanes and derivatives			13789.1	13326.1	10470.3	42832.1	34512.1	43593.6	55786	78850.4	75031.2	74436	59357.6	55170	50097.9	49210.7	52051.7	15143.4	13871.2	12466.5	88593.1	85587.9	98573.4	118490	97981.3	113171	96236.1	94201.5	100890	88606.5	95407.4	101007	0.57438
GC-MS	26.651	γ-Sitosterol	C29H50O	414.386				3321	97.2	329.3211; 105.0697; 414.3871	KZJWDPNRJALLNS-FBZNIEFRSA-N	CC[C@@H](CC[C@@H](C)[C@H]1CC[C@@H]2[C@@]1(CC[C@H]3[C@H]2CC=C4[C@@]3(CC[C@@H](C4)O)C)C)C(C)C	Lipids and lipid-like molecules	Steroids and steroid derivatives	Stigmastanes and derivatives	Stigmastanes and derivatives			30314.2	30706.8	29485.2	85439.5	71365.3	93338.6	120695	158949	153248	156872	124345	116675	120484	116340	117019	39664	34844.7	31058	137171	141603	165414	180739	147388	173482	151114	152886	165514	143311	154525	158798	0.14983
HPLC-MS/MS-ESI (-)	0.614	3-Hydroxypropanoic acid	C3H6O3	90.0317	89.0258	[M-H]-			81.5	59.0142	ALRHLSYJTWAHJZ-UHFFFAOYSA-N	C(CO)C(=O)O	Organic acids and derivatives	Hydroxy acids and derivatives	Beta hydroxy acids and derivatives	Beta hydroxy acids and derivatives			3492	1128	4053	20102	22143	21894	124599	163365	191597	79823	89554	35542	45831	37979	62305	6077	15308	52111	180566	151183	184999	124437	116469	134615	17115	19131	13236	26011	31510	30753	0.13405
HPLC-MS/MS-ESI (-)	0.6175	Xylitol	C5H12O5	152.068	151.0622; 197.0684	[M-H]-; [M+FA-H]-			81.1	71.0149; 59.0146	HEBKCHPVOIAQTA-NGQZWQHPSA-N	C([C@H](C([C@H](CO)O)O)O)O	Organic oxygen compounds	Organooxygen compounds	Carbohydrates and carbohydrate conjugates	Sugar alcohols			2620	1807	3405	2647	3687	1819	58725	52850	73760	33752	35881	27191	77846	76659	47988	22310	21931	15502	7774	8629	9136	12142	14489	11622	1716	1092	731	37489	51663	47322	0.29164
HPLC-MS/MS-ESI (-)	0.626	Arabinonic acid	C5H10O6	166.048	165.041	[M-H]-			87.9	75.0095; 59.0145; 71.0146	QXKAIJAYHKCRRA-JJYYJPOSSA-N	C([C@H]([C@H]([C@@H](C(=O)O)O)O)O)O	Organic oxygen compounds	Organooxygen compounds	Carbohydrates and carbohydrate conjugates	Sugar acids and derivatives			283296	342651	325280	61895	83223	79382	19231	14674	18293	7606	3453	1044	3996	10572	11417	426306	405503	454291	48519	314397	122405	1444	1992	828	587	660	1663	6369	9475	4204	0.62427
HPLC-MS/MS-ESI (-)	0.627	Gluconic acid	C6H12O7	196.058	195.053	[M-H]-			83.5	75.0098; 59.0150; 57.0355	RGHNJXZEOKUKBD-SQOUGZDYSA-N	C([C@H]([C@H]([C@@H]([C@H](C(=O)O)O)O)O)O)O	Organic oxygen compounds	Organooxygen compounds	Carbohydrates and carbohydrate conjugates	Sugar acids and derivatives			230099	248570	257294	18787	22983	23859	10019	19768	10460	8395	13887	7263	4595	5423	15477	371135	290502	303121	106375	606001	184647	62468	57140	59139	12763	10985	7838	38632	42719	39281	0.90189
HPLC-MS/MS-ESI (-)	0.63	Glucose	C6H12O6	180.063	179.057	[M-H]-			88.7	59.0148; 71.0152; 85.0296	WQZGKKKJIJFFOK-GASJEMHNSA-N	C([C@@H]1[C@H]([C@@H]([C@H](C(O1)O)O)O)O)O	Organic oxygen compounds	Organooxygen compounds	Carbohydrates and carbohydrate conjugates	Monosaccharides	Hexoses		66569	7941	7927	36735	45860	39214	711749	615402	778327	283327	316061	216995	224178	273160	348716	28292	29130	124326	797084	160012	779177	303231	313142	346247	30816	44690	25554	166148	192873	119545	0.34928
HPLC-MS/MS-ESI (-)	0.642	3-Dehydroquinic acid	C7H10O6	190.048	189.042	[M-H]-			83.4	109.0309; 127.0414; 153.0205	WVMWZWGZRAXUBK-UHFFFAOYSA-N	C1C(C(C(=O)CC1(C(=O)O)O)O)O	Organic acids and derivatives	Hydroxy acids and derivatives	Alpha hydroxy acids and derivatives	Alpha hydroxy acids and derivatives			3379	6509	11596	7471	7750	8294	6196	9856	10402	6373	3110	5138	13312	14524	10422	425138	438297	440319	22656	144317	29632	1180	360	1858	49	55	183	5512	9741	7864	0.99588
HPLC-MS/MS-ESI (-)	0.681	Quinic acid	C7H12O6	192.063	191.0581; 383.1229	[M-H]-; [2M-H]-			94.5	85.0306; 93.0351; 59.0149	AAWZDTNXLSGCEK-LNVDRNJUSA-N	C1[C@H](C([C@@H](CC1(C(=O)O)O)O)O)O	Organic oxygen compounds	Organooxygen compounds	Alcohols and polyols	Cyclic alcohols and derivatives	Cyclitols and derivatives	Quinic acids and derivatives	3547951	3733456	4001348	1824239	2261091	2136885	405795	764374	807794	425971	546936	175139	955599	1161766	937548	2819	15607	35203	383640	1035484	532875	13597	29681	34863	12023.5	14538.5	10477	73762	83986	88530	0.91003
HPLC-MS/MS-ESI (-)	0.697	3-Dehydroshikimic acid	C7H8O5	172.037	171.031	[M-H]-			81	109.0303; 108.0235; 81.0353	SLWWJZMPHJJOPH-PHDIDXHHSA-N	C1[C@H]([C@@H](C(=O)C=C1C(=O)O)O)O	Organic oxygen compounds	Organooxygen compounds	Carbonyl compounds	Ketones	Cyclic ketones	Cyclohexenones	701	6575	10840	12315	7640	13280	24699	50668	50049	48643	71034	70524	11267	13321	16206	174466	174890	190234	7197	56571	10902	4482	39	913	117	368	116	55	217	135	0.32635
HPLC-MS/MS-ESI (-)	0.69825	Trehalose	C12H22O11	342.116	341.1124; 387.1166; 683.2288; 719.2038	[M-H]-; [M+FA-H]-; [2M-H]-; [2M+Cl]-			79.2	71.0171; 89.0256; 59.0147	HDTRYLNUVZCQOY-LIZSDCNHSA-N	C([C@@H]1[C@H]([C@@H]([C@H]([C@H](O1)O[C@@H]2[C@@H]([C@H]([C@@H]([C@H](O2)CO)O)O)O)O)O)O)O	Organic oxygen compounds	Organooxygen compounds	Carbohydrates and carbohydrate conjugates	Glycosyl compounds	O-glycosyl compounds		7616.5	8168	8944	463770	500549	464367	352272	279214	341537	79497.5	106002	33820	103580	111976	148594	80869	118367	97369	973747	706464	1363994	17272	11228	15206	2788.5	5530	4006	12108	23221	13718.5	0.062738
HPLC-MS/MS-ESI (-)	0.722	1-Kestose	C18H32O16	504.169	503.1646; 549.1698	[M-H]-; [M+FA-H]-			80.7	89.0257; 179.0576; 323.1053	VAWYEUIPHLMNNF-OESPXIITSA-N	C([C@@H]1[C@H]([C@@H]([C@H]([C@H](O1)O[C@]2([C@H]([C@@H]([C@H](O2)CO)O)O)CO[C@]3([C@H]([C@@H]([C@H](O3)CO)O)O)CO)O)O)O)O	Organic oxygen compounds	Organooxygen compounds	Carbohydrates and carbohydrate conjugates	Oligosaccharides			2050	5039	4722	21067	22643	8295	1087	1551	3415	499	836	998	5491	5115	1811	64971	66952	48972	80591	37669	72033	182	1	133	84	89	204	1297.5	662	2745	1.005
HPLC-MS/MS-ESI (-)	0.737	Malic acid	C4H6O5	134.022	133.016	[M-H]-			84.1	71.0145; 115.0046; 72.9940	BJEPYKJPYRNKOW-UWTATZPHSA-N	C([C@H](C(=O)O)O)C(=O)O	Organic acids and derivatives	Hydroxy acids and derivatives	Beta hydroxy acids and derivatives	Beta hydroxy acids and derivatives			66763	96856	79648	328417	381971	414753	470123	743843	757804	509901	575430	291072	236624	278387	286855	45604	54120	69388	644667	1619513	990985	22490	13078	6932	8979	24646	12198	54676	83012	78184	0.50231
HPLC-MS/MS-ESI (-)	0.748	Citramalic acid	C5H8O5	148.037	147.0318; 101.0261	[M-H]-; [M-CH2O2-H]-			88.1	85.0304; 129.0209; 87.0090	XFTRTWQBIOMVPK-RXMQYKEDSA-N	C[C@@](CC(=O)O)(C(=O)O)O	Lipids and lipid-like molecules	Fatty Acyls	Fatty acids and conjugates	Hydroxy fatty acids			25249	33677	32794	8570	14509	11414	12235	18011	20778	12868	21370	24046	46415	49664	42861	48386	35393	27119	6316	6359	9123	8086	7830	8109	7452	6419	6238	153011	162323	175107	1.1428
HPLC-MS/MS-ESI (-)	0.755	Citric acid	C6H8O7	192.027	191.0207; 111.0104	[M-H]-; [M-H-CH4O4]-			95.6	87.0087; 111.0085; 85.0290	KRKNYBCHXYNGOX-UHFFFAOYSA-N	C(C(=O)O)C(CC(=O)O)(C(=O)O)O	Organic acids and derivatives	Carboxylic acids and derivatives	Tricarboxylic acids and derivatives	Tricarboxylic acids and derivatives			2233270	2850186	2356323	25520	25442	35700	63295	115329	125524	130658	102338	49260	51485	55355	68724	2739987	2826567	2626306	25258	212023	36772	65664	59773	70419	28396	33708	33488	12017	14914	10650	0.41189
HPLC-MS/MS-ESI (-)	0.756	3-Hydroxy-4-pyridinecarboxylic acid	C6H5NO3	139.027	138.021	[M-H]-			86.3	94.0288; 66.0337	JEHGATQUCUYHJL-UHFFFAOYSA-N	C1=CN=CC(=C1C(=O)O)O	Organoheterocyclic compounds	Pyridines and derivatives	Pyridinecarboxylic acids and derivatives	Pyridinecarboxylic acids			43	98	85	151	242	102	215	270	224	256	814	1157	68513	74728	52803	561	910	486	502	52	442	447	360	269	405	196	217	18250	26980	31101	0.31252
HPLC-MS/MS-ESI (-)	0.757	Malonic acid	C3H4O4	104.011	103.005	[M-H]-			85.3	59.015	OFOBLEOULBTSOW-UHFFFAOYSA-N	C(C(=O)O)C(=O)O	Organic acids and derivatives	Carboxylic acids and derivatives	Dicarboxylic acids and derivatives	Dicarboxylic acids and derivatives			401337	146797	151712	132212	164738	160430	61872	109129	109389	72232	107242	86846	52060	56661	61557	26513	32783	37583	43365	85138	58715	10726	8712	8315	3959	6710	7246	31009	33507	32952	1.0701
HPLC-MS/MS-ESI (-)	0.762	Isocitric acid lactone	C6H6O6	174.016	173.011	[M-H]-			92.6	111.0093; 85.0300; 67.0197	UKZDIMBDWHZXOK-UHFFFAOYSA-N	C1C(C(OC1=O)C(=O)O)C(=O)O	Organic acids and derivatives	Carboxylic acids and derivatives	Tricarboxylic acids and derivatives	Tricarboxylic acids and derivatives			1461598	1687362	1583611	87654	105432	114301	99188	173220	145801	125964	106846	42976	68572	75781	96497	20949	27186	32364	2076	3748	3501	180	109	485	301	169	215	10911	10983	9257	0.5824
HPLC-MS/MS-ESI (-)	0.779	Pyroglutamic acid	C5H7NO3	129.043	128.036	[M-H]-			92.8	82.0321	ODHCTXKNWHHXJC-GSVOUGTGSA-N	C1CC(=O)N[C@H]1C(=O)O	Organic acids and derivatives	Carboxylic acids and derivatives	Amino acids, peptides, and analogues	Amino acids and derivatives	Alpha amino acids and derivatives	Proline and derivatives	31263	36706	23399	455999	555941	639272	104103	140885	165287	107970	199137	199707	389554	425226	354894	2684	3237	1866	20865	11645	16870	110	1357	2161	1449	890	1034	30514	39223	40295	1.1337
HPLC-MS/MS-ESI (-)	0.812	Ethyl sulfate	C2H6O4S	125.999	124.992	[M-H]-			82.9	96.9600; 79.9583	KIWBPDUYBMNFTB-UHFFFAOYSA-N	CCOS(=O)(=O)O	Organic acids and derivatives	Organic sulfuric acids and derivatives	Sulfuric acid esters	Sulfuric acid monoesters			110	118	128	23085	13976	24081	12412	9614	9702	2695	4164	3294	4324	4086	2869	844	321	181	37013	32336	44711	1589	1740	3029	1314	626	552	626	422	882	0.014229
HPLC-MS/MS-ESI (-)	1.063	3-Hydroxypicolinic acid	C6H5NO3	139.027	138.02	[M-H]-			85.8	94.0299; 66.0344;	BRARRAHGNDUELT-UHFFFAOYSA-N	C1=CC(=C(N=C1)C(=O)O)O	Organoheterocyclic compounds	Pyridines and derivatives	Pyridinecarboxylic acids and derivatives	Pyridinecarboxylic acids			57	0.5	0.5	76	299	98	214	150	363	962	855	3559	34467	69174	12799	17765	15669	20775	963	4620	1812	222	48	118	148	149	510	1166	6639	13462	0.407
HPLC-MS/MS-ESI (-)	1.156	Succinic acid	C4H6O4	118.027	117.032	[M-H]-			83.7	99.9265; 116.9300; 73.0300	KDYFGRWQOYBRFD-UHFFFAOYSA-N	C(CC(=O)O)C(=O)O	Organic acids and derivatives	Carboxylic acids and derivatives	Dicarboxylic acids and derivatives	Dicarboxylic acids and derivatives			3858543	4375566	4158358	603733	338760	652744	224351	535509	355150	509900	376891	710319	79053	133458	127970	3449402	4237446	3942820	280563	771112	183426	54	0.5	0.5	38069	98335	21714	633609	465381	238952	0.28079
HPLC-MS/MS-ESI (-)	1.269	3-Hydroxy-3-methylglutaric acid	C6H10O5	162.053	161.045	[M-H]-			86.2	57.0443; 99.0569; 59.0234	NPOAOTPXWNWTSH-UHFFFAOYSA-N	CC(CC(=O)O)(CC(=O)O)O	Lipids and lipid-like molecules	Fatty Acyls	Fatty acids and conjugates	Hydroxy fatty acids			25104	24445	11918	15172	32233	45763	2194	5107	4194	4739	12820	4793	2035	5743	2380	3300	6082	2856	2840	2497	1425	1344	1352	1085	1101	687	1735	3518	2858	4861	0.88399
HPLC-MS/MS-ESI (-)	1.3645	α-Hydroxybutyric acid	C4H8O3	104.047	103.0407; 57.0348	[M-H]-; [M-CH2O2-H]-			88.9	57.0347; 55.0190	AFENDNXGAFYKQO-UHFFFAOYSA-N	CCC(C(=O)O)O	Organic acids and derivatives	Hydroxy acids and derivatives	Alpha hydroxy acids and derivatives	Alpha hydroxy acids and derivatives			2536	4263	6373	4807	4256	8635	4863	6361	10088	9148	5848	4393	8437	4412	10358	17629	7087	4125	6155	9019	13336	4601	2815	4531	5425	9024	10833	109283	291494	159415	1.1018
HPLC-MS/MS-ESI (-)	1.4895	1,2,4-Benzenetriol	C6H6O3	126.032	125.0245; 161.0011	[M-H]-; [M+Cl]-			86.6	124.0170; 79.0180; 97.0286	GGNQRNBDZQJCCN-UHFFFAOYSA-N	C1=CC(=C(C=C1O)O)O	Benzenoids	Phenols	Benzenetriols and derivatives	Hydroxyquinols and derivatives			157	439	140	7261	12099	15471	30887	70000	45774	52459	153786	88230	316194	176761	307707	1281	1044	503	7387	3973	5548	99	609	92	5983	19881	70960	734304	811992	783050	0.93163
HPLC-MS/MS-ESI (-)	1.78	Citraconic acid	C5H6O4	130.027	129.019	[M-H]-			82.6	85.2091	HNEGQIOMVPPMNR-IHWYPQMZSA-N	C/C(=C/C(=O)O)/C(=O)O	Lipids and lipid-like molecules	Fatty Acyls	Fatty acids and conjugates	Branched fatty acids	Methyl-branched fatty acids		17151	32968	39656	60843	134025	81743	55872	91959	101015	40095	101225	98085	228222	208056	175916	42205	40434	56088	45341	110107	89135	35100	61834	62603	29073	68612	41734	179946	125653	66984	0.0010117
HPLC-MS/MS-ESI (-)	1.786	Gallic acid	C7H6O5	170.022	169.014	[M-H]-			74.8	125.0243; 107.0138; 79.0190	LNTHITQWFMADLM-UHFFFAOYSA-N	C1=C(C=C(C(=C1O)O)O)C(=O)O	Benzenoids	Benzene and substituted derivatives	Benzoic acids and derivatives	Hydroxybenzoic acid derivatives	Gallic acid and derivatives	Gallic acids	1403	4565	6728	3448	1729	1191	688	1909	1831	1140	2236	1812	37	359	99	8295	12439	3444	9793	13029	6046	162	159	49	9506	34794	13479	1323	540	462	0.46377
HPLC-MS/MS-ESI (-)	1.862	Glutaric acid	C5H8O4	132.042	131.035	[M-H]-			80.1	87.0455; 59.0132	JFCQEDHGNNZCLN-UHFFFAOYSA-N	C(CC(=O)O)CC(=O)O	Organic acids and derivatives	Carboxylic acids and derivatives	Dicarboxylic acids and derivatives	Dicarboxylic acids and derivatives			7134	18662	10615	12225	35185	33277	32042	62626	64217	125955	190341	199183	21168	26774	27242	1041	3534	1465	1531	2056	1637	1189	466	1036	2594	5249	2182	105871	83915	45667	1.0259
HPLC-MS/MS-ESI (-)	2.0085	Disaccharides ((2Methyl-Hex)-Pen)	C13H24O10	340.137	339.13; 385.1362	[M-H]-; [M+FA-H]-			85.1	207.0874; 161.0435; 101.0234	HTULNBQKFKMRAH-UHFFFAOYSA-N	COCC1C(C(C(C(O1)OC2C(C(C(CO2)O)O)O)OC)O)O	Organic oxygen compounds	Organooxygen compounds	Carbohydrates and carbohydrate conjugates	Glycosyl compounds	O-glycosyl compounds		19712	26671	30875	119956	127785	148665	43855	67924	97119	9826	16185	6297	29391	31868	29277	162618	180292	153055	814535	762688	884374	63428	36086	50572	947	1070	683	12277	7323	20493	0.6972
HPLC-MS/MS-ESI (-)	2.121	Xanthosine	C10H12N4O6	284.076	283.068	[M-H]-			84.1	151.0244; 108.0183	UBORTCNDUKBEOP-UUOKFMHZSA-N	C1=NC2=C(N1[C@H]3[C@@H]([C@@H]([C@H](O3)CO)O)O)NC(=O)NC2=O	Nucleosides, nucleotides, and analogues	Purine nucleosides	Purine nucleosides	Purine nucleosides			2728	7086	5167	807	2542	1704	42	108	45	48	30	100	457	1355	713	5963	9018	6171	1856	4560	2135	42	51	0.5	0.5	52	0.5	1405	458	793	0.7444
HPLC-MS/MS-ESI (-)	2.147	Methylsuccinic acid	C5H8O4	132.042	131.035	[M-H]-			83.9	87.0442	WXUAQHNMJWJLTG-UHFFFAOYSA-N	CC(CC(=O)O)C(=O)O	Lipids and lipid-like molecules	Fatty Acyls	Fatty acids and conjugates	Branched fatty acids	Methyl-branched fatty acids		24923	44390	44872	75197	76585	50178	57241	34023	79175	72117	87696	88719	58786	116479	103531	41772	22564	20864	34224	51629	42961	23646	47374	30819	49001	52638	48901	381834	401592	413373	0.91768
HPLC-MS/MS-ESI (-)	2.45	Pantothenic acid	C9H17NO5	219.111	218.1027; 254.0791	[M-H]-; [M+Cl]-			82.7	146.0819; 88.0403; 71.0498	GHOKWGTUZJEAQD-ZETCQYMHSA-N	CC(C)(CO)[C@H](C(=O)NCCC(=O)O)O	Organic oxygen compounds	Organooxygen compounds	Alcohols and polyols	Secondary alcohols			4950	9350	4792	69404	69333	67502	49494	85781	93152	27160	79611	59788	6531	11018	4725	40462	42306	31769	78269	103241	91824	5695	1612	3221	4036	6995	7788	2288	3699	2331	0.73107
HPLC-MS/MS-ESI (-)	2.463	Gentisic acid 5-O-glucoside	C13H16O9	316.079	315.072	[M-H]-			82	108.0223; 109.0305; 152.0097	CBTFERBMQQAROP-BZNQNGANSA-N	C1=CC(=C(C=C1O[C@H]2[C@@H]([C@H]([C@@H]([C@H](O2)CO)O)O)O)C(=O)O)O	Organic oxygen compounds	Organooxygen compounds	Carbohydrates and carbohydrate conjugates	Glycosyl compounds	Phenolic glycosides		113212	130684	140983	109126	137942	127612	1974	1880	2880	494	2720	1604	3181	2327	1914	16983	25158	14864	23925	41844	24727	124	47	41	442	313	123	461	855	215	0.60365
HPLC-MS/MS-ESI (-)	2.477	Protocatechuic acid	C7H6O4	154.027	153.0195; 307.0464; 109.0296	[M-H]-; [2M-H]-; [M-H-CO2]-			83.2	109.0305; 108.0226; 91.0192	YQUVCSBJEUQKSH-UHFFFAOYSA-N	C1=CC(=C(C=C1C(=O)O)O)O	Benzenoids	Benzene and substituted derivatives	Benzoic acids and derivatives	Hydroxybenzoic acid derivatives			45222	117031	168865	58159	59742	57230	84742	125159	122612	184362	299258	398341	83525	102839	86294	420574	425376	327220	567043	417852	487089	192630	136913	179005	1872182	1727846	2075668	481444	669234	664992	0.66708
HPLC-MS/MS-ESI (-)	2.661	Catechol	C6H6O2	110.037	109.029	[M-H]-			96.1	108.0212; 91.0191; 81.0341	YCIMNLLNPGFGHC-UHFFFAOYSA-N	C1=CC=C(C(=C1)O)O	Benzenoids	Phenols	Benzenediols	Catechols			73	222	67	337	458	725	2982	2090	910	1760	2168	6367	345445	298687	307607	905	1279	1055	2524	2124	1442	1924	644	871	7749	17327	14289	1303136	1395249	1184268	1.1442
HPLC-MS/MS-ESI (-)	2.675	Vanillic acid glucoside	C14H18O9	330.095	329.0889; 375.0947; 167.0353	[M-H]-; [M+FA-H]-; [M-H-C6H10O5]-			77	108.0205; 152.0103	JYFOSWJYZIVJPO-UHFFFAOYSA-N	COC1=C(C=CC(=C1)C(=O)O)OC2C(C(C(C(O2)CO)O)O)O	Phenylpropanoids and polyketides	Tannins	Hydrolyzable tannins	Hydrolyzable tannins			39723	28086	26699	157097	179203	190634	29943	59233	74112	13748	17631	20786	20248	34263	21034	73803	39022	65900	101842	133842	119513	1925	1040	1498	333	814	1288.5	7223	20723	9243	0.29525
HPLC-MS/MS-ESI (-)	2.866	2-Methoxybenzoic acid	C8H8O3	152.047	151.04	[M-H]-			81.9	105.0340; 93.0346; 77.0411	ILUJQPXNXACGAN-UHFFFAOYSA-N	COC1=CC=CC=C1C(=O)O	Benzenoids	Benzene and substituted derivatives	Benzoic acids and derivatives	Methoxybenzoic acids and derivatives	O-methoxybenzoic acids and derivatives		4304	6638	4217	8628	16394	11080	50719	34501	65290	88149	92411	85888	8273	12363	7506	3924	4143	4868	54516	47253	52856	58699	45542	56547	207140	210825	194456	43257	46887	48790	0.11402
HPLC-MS/MS-ESI (-)	2.963	Neochlorogenic acid	C16H18O9	354.095	353.0904; 135.0446	[M-H]-; [M-H-C8H10O7]-			71.9	179.0352; 191.0546; 135.0432	CWVRJTMFETXNAD-NXLLHMKUSA-N	C1[C@H]([C@@H]([C@@H](C[C@]1(C(=O)O)O)OC(=O)/C=C/C2=CC(=C(C=C2)O)O)O)O	Organic oxygen compounds	Organooxygen compounds	Alcohols and polyols	Cyclic alcohols and derivatives	Cyclitols and derivatives	Quinic acids and derivatives	86557	127269	136677	519743	568892	566276	13106	16929	19163	2418	8975	6941	4401	11544	10091	519	343	295	185	357	226	150	159	210	92	38.5	259	869	1045	1261	0.78407
HPLC-MS/MS-ESI (-)	2.974	N-Acetyl-DL-valine	C7H13NO3	159.09	158.082	[M-H]-			84.3	116.0718; 114.0909	IHYJTAOFMMMOPX-UHFFFAOYSA-N	CC(C)C(C(=O)O)NC(=O)C	Organic acids and derivatives	Carboxylic acids and derivatives	Amino acids, peptides, and analogues	Amino acids and derivatives	Alpha amino acids and derivatives	N-acyl-alpha amino acids and derivatives	1259	3321	4155	16011	16749	15566	41035	57564	62919	39496	44430	41607	102612	102555	91813	9015	5716	6522	33716	39269	20283	5153	4626	8759	6352	12164	6943	86763	50329	102443	0.010642
HPLC-MS/MS-ESI (-)	3.046	Protocatechuic aldehyde	C7H6O3	138.032	137.025	[M-H]-			84.5	108.0213; 136.0182; 81.0360	IBGBGRVKPALMCQ-UHFFFAOYSA-N	C1=CC(=C(C=C1C=O)O)O	Organic oxygen compounds	Organooxygen compounds	Carbonyl compounds	Aldehydes	Aryl-aldehydes	Benzaldehydes	25071	38061	38546	197185	200053	201323	312666	470092	483803	903436	1347761	1468431	470898	489179	457834	7353	11464	6367	113693	113725	134483	105675	75438	62442	546758	470659	571962	1102069	1061608	869520	0.49406
HPLC-MS/MS-ESI (-)	3.1235	3-Formylsalicylic acid	C8H6O4	166.027	165.0194; 200.9961	[M-H]-; [M+Cl]-			89.1	93.0343; 121.0298	YOEUNKPREOJHBW-UHFFFAOYSA-N	C1=CC(=C(C(=C1)C(=O)O)O)C=O	Benzenoids	Benzene and substituted derivatives	Benzoic acids and derivatives	Hydroxybenzoic acid derivatives	Salicylic acid and derivatives	Salicylic acids	310	59.5	101	914	792	389	926	3041	2471	3761	15075	17170	92142	83342	88345	428	154	205	574	910	2057	920	417	646	59503	67285	60117	690594	728564	620058	1.1701
HPLC-MS/MS-ESI (-)	3.172	4-Hydroxybenzoic acid	C7H6O3	138.032	137.0251; 93.0347	[M-H]-; [M-H-CO2]-			88.3	93.0350; 94.038	FJKROLUGYXJWQN-UHFFFAOYSA-N	C1=CC(=CC=C1C(=O)O)O	Benzenoids	Benzene and substituted derivatives	Benzoic acids and derivatives	Hydroxybenzoic acid derivatives			4877	5736	9590	15253	7072	21278	15716	44348	51940	79158	81395	101024	22905	12567	30119	9314	11483	14748	85828	81880	59596	116805	87971	118501	139993	136102	149686	38778	64600	68287	0.24749
HPLC-MS/MS-ESI (-)	3.196	2-Isopropylmalic acid	C7H12O5	176.068	175.062	[M-H]-			81.4	85.0650; 113.0595; 115.0395	BITYXLXUCSKTJS-UHFFFAOYSA-N	CC(C)C(CC(=O)O)(C(=O)O)O	Lipids and lipid-like molecules	Fatty Acyls	Fatty acids and conjugates	Hydroxy fatty acids			172250	202620	218794	112963	128384	132590	38814	64233	67829	61505	90020	83968	17016	34414	22672	75632	118952	129210	24379	89090	49754	343	449	270	1311	1115	1839	5969	6654	3179	0.80132
HPLC-MS/MS-ESI (-)	3.48933	1,1-Dimethyl-2-propenyl 6-O-[[(2R)-3α,4α-dihydroxy-4-(hydroxymethyl)tetrahydrofuran]-2β-yl]-β-D-glucopyranoside isomer 1	C16H28O10	380.168	379.1624; 415.1395; 425.1684	[M-H]-; [M+Cl]-; [M+FA-H]-			82.5	59.0141; 85.0294; 71.0142	BUKBJIBZOCTYLQ-UQTFRHSQSA-N	CC(C)(C=C)O[C@H]1[C@@H]([C@H]([C@@H]([C@H](O1)CO[C@H]2[C@@H]([C@](CO2)(CO)O)O)O)O)O	Organic oxygen compounds	Organooxygen compounds	Carbohydrates and carbohydrate conjugates	Glycosyl compounds	O-glycosyl compounds		237294	263901	283133	933814	957756	984166	617651	1052698	1178029	322826	611760	428506	257701	298147	256173	1272630	1325883	1263805	4633874	4222540	4416333	2168786	1632874	1854671	234474	289990	144692	123432	276190	308805	0.71959
HPLC-MS/MS-ESI (-)	3.62	3,4-Dihydroxyacetophenone	C8H8O3	152.047	151.04	[M-H]-			93	108.0215; 109.0294; 136.0145	UCQUAMAQHHEXGD-UHFFFAOYSA-N	CC(=O)C1=CC(=C(C=C1)O)O	Organic oxygen compounds	Organooxygen compounds	Carbonyl compounds	Ketones	Aryl ketones	Phenylketones	431	402	1106	2589	1830	2646	2466	14969	13392	27107	51854	59549	268509	168402	277006	1428	895	1538	4346	6157	4643	2061	2109	2517	35745	19132	39797	841690	796009	669971	1.0628
HPLC-MS/MS-ESI (-)	3.651	2,3-Dihydroxybenzoic acid	C7H6O4	154.027	153.019	[M-H]-			86.3	109.0299; 108.0213; 81.0348	GLDQAMYCGOIJDV-UHFFFAOYSA-N	C1=CC(=C(C(=C1)O)O)C(=O)O	Benzenoids	Benzene and substituted derivatives	Benzoic acids and derivatives	Hydroxybenzoic acid derivatives	Salicylic acid and derivatives	Salicylic acids	14160	7627	20564	295	365	408	125	332	216	666	1118	643	4489	8747	4896	658	547	874	140	459	314	134	464	76	1148	908	1436	28101	76884	84645	1.0033
HPLC-MS/MS-ESI (-)	3.719	Chlorogenic acid	C16H18O9	354.095	353.0902; 707.1865; 191.0572	[M-H]-; [2M-H]-; [M-H-C9H6O3]-			78.8	191.0553; 161.0270; 85.0281	CWVRJTMFETXNAD-JUHZACGLSA-N	C1[C@H]([C@H]([C@@H](C[C@@]1(C(=O)O)O)OC(=O)/C=C/C2=CC(=C(C=C2)O)O)O)O	Organic oxygen compounds	Organooxygen compounds	Alcohols and polyols	Cyclic alcohols and derivatives	Cyclitols and derivatives	Quinic acids and derivatives	630151	948432	973293	2522621	2698656	2659296	172010	206112	240239	80999	122454	121532	68706	101104	76733	1541	1626	1184.5	1810	8311	8969	130.5	307.5	186.5	165.5	206.5	623.5	552.5	1493.5	882	0.90614
HPLC-MS/MS-ESI (-)	3.767	Benzoic acid	C7H6O2	122.037	121.03	[M-H]-			94.6	92.0259; 120.0203; 93.0352	WPYMKLBDIGXBTP-UHFFFAOYSA-N	C1=CC=C(C=C1)C(=O)O	Benzenoids	Benzene and substituted derivatives	Benzoic acids and derivatives	Benzoic acids			2367	4015	9952	54514	60815	49616	172038	179005	156998	305863	272013	323325	98072	117878	114073	26783	26521	23031	26106	69202	65259	110268	89672	103850	382964	340725	411693	238992	234992	211013	0.36635
HPLC-MS/MS-ESI (-)	3.807	6,7-Dihydroxycoumarin	C9H6O4	178.027	177.018	[M-H]-			85.5	133.0283; 105.0340; 89.0388	ILEDWLMCKZNDJK-UHFFFAOYSA-N	C1=CC(=O)OC2=CC(=C(C=C21)O)O	Phenylpropanoids and polyketides	Coumarins and derivatives	Hydroxycoumarins	6,7-dihydroxycoumarins			7445	6371	19983	44381	76302	78549	117750	156981	154680	196055	262954	281175	59279	118125	98731	1552	667	173	3591	4197	2185	26670	27617	34427	52002	34285	38793	15684	10853	6585	1.7722
HPLC-MS/MS-ESI (-)	3.81633	1,1-Dimethyl-2-propenyl 6-O-[[(2R)-3α,4α-dihydroxy-4-(hydroxymethyl)tetrahydrofuran]-2β-yl]-β-D-glucopyranoside isomer 2	C16H28O10	380.168	379.1632; 415.13876; 425.169	[M-H]-; [M+Cl]-; [M+FA-H]-			78.2	59.0150; 71.0151; 85.0306	BUKBJIBZOCTYLQ-UQTFRHSQSA-N	CC(C)(C=C)O[C@H]1[C@@H]([C@H]([C@@H]([C@H](O1)CO[C@H]2[C@@H]([C@](CO2)(CO)O)O)O)O)O	Organic oxygen compounds	Organooxygen compounds	Carbohydrates and carbohydrate conjugates	Glycosyl compounds	O-glycosyl compounds		324177	352099	367281	1013553	1032200	1081805	868403	1347555	1472133	475291	813933	604438	498184	570224	414256	1811598	1870652	1761150	5841283	5362073	5734931	3458924	2719719	3055912	482735	641685	352177	480422	772814	890504	0.89709
HPLC-MS/MS-ESI (-)	3.838	5-O-Feruloylquinic acid	C17H20O9	368.111	367.104	[M-H]-			82.9	193.0511; 191.0555; 134.0380	RAGZUCNPTLULOL-KQJPBSFVSA-N	COC1=C(C=CC(=C1)/C=C/C(=O)O[C@@H]2C[C@](C[C@H]([C@@H]2O)O)(C(=O)O)O)O	Organic oxygen compounds	Organooxygen compounds	Alcohols and polyols	Cyclic alcohols and derivatives	Cyclitols and derivatives	Quinic acids and derivatives	48438	61713	64075	131489	140707	140030	19210	30708	36285	3488	10175	9066	9449	20520	14441	11736	22347	18441	42216	85914	90010	620	408	670	188	218	235	1509	2007	1990	0.59365
HPLC-MS/MS-ESI (-)	3.87033	Caffeic acid	C9H8O4	180.042	179.0345; 359.0771; 135.0445	[M-H]-; [2M-H]-; [M-H-CO2]-			87.7	135.0447; 134.0359; 107.0491	QAIPRVGONGVQAS-DUXPYHPUSA-N	C1=CC(=C(C=C1/C=C/C(=O)O)O)O	Phenylpropanoids and polyketides	Cinnamic acids and derivatives	Hydroxycinnamic acids and derivatives	Hydroxycinnamic acids			11284	11551	19027	380376	381570	384184	471316	661054	617538	603810	790640	814421	133471	171378	113019	3034	1884	1248	86109	95716	117474	179666	165880	163778	303941	294859	363031	43721	75187	39913	1.788
HPLC-MS/MS-ESI (-)	4.1025	3-(3-(β-D-Glucopyranosyloxy)-2-hydroxyphenyl)propanoic acid	C15H20O9	344.111	181.0503; 137.0605	[M-H-C6H10O5]-; [M-H-C7H10O7]-			90	137.0608; 122.0369; 163.0409	JDNUVLAJLPVYNP-SWMGHYKJSA-N	C1=CC(=C(C(=C1)O[C@H]2[C@@H]([C@H]([C@@H]([C@H](O2)CO)O)O)O)O)CCC(=O)O	Organic oxygen compounds	Organooxygen compounds	Carbohydrates and carbohydrate conjugates	Glycosyl compounds	Phenolic glycosides		188.5	122	40.5	99	160	85	233	104	132	545	208	321	35475	29591	33287	90	161	170	172	98	178	180	251	244	757	654	949	1526198	1337692	917885	1.1548
HPLC-MS/MS-ESI (-)	4.103	2,5-Dihydroxycinnamic acid	C9H8O4	180.042	179.0349; 135.0447	[M-H]-; [M-H-CO2]-			80.2	135.0444; 134.0368	JXIPYOZBOMUUCA-DAFODLJHSA-N	C1=CC(=C(C=C1O)/C=C/C(=O)O)O	Phenylpropanoids and polyketides	Cinnamic acids and derivatives	Hydroxycinnamic acids and derivatives	Hydroxycinnamic acids			860	911	859	1644	1041	1552	1472	1596	997	2501	2026	2442	150942	191858	128476	809	1692	2212	676	771	808	1621	926	1176	3757	2338	2697	601526	727998	537460	1.1317
HPLC-MS/MS-ESI (-)	4.144	2-Hydroxy-5-methoxybenzaldehyde	C8H8O3	152.047	151.04	[M-H]-			81.5	136.015	FZHSPPYCNDYIKD-UHFFFAOYSA-N	COC1=CC(=C(C=C1)O)C=O	Benzenoids	Phenols	Methoxyphenols	Methoxyphenols			233	393	241	1547	732	865	1840	669	1801	1433	3327	6634	126711	115304	65098	1523	1205	1598	1690	7090	3618	8707	6779	7420	2398	11259	20553	748927	710725	603228	1.1711
HPLC-MS/MS-ESI (-)	4.169	Caffeoyl quinic acid isomer	C16H18O9	354.095	353.089	[M-H]-			74.6	191.0570; 192.0582	CWVRJTMFETXNAD-DUXPYHPUSA-N	C1C(C(C(CC1(C(=O)O)O)OC(=O)/C=C/C2=CC(=C(C=C2)O)O)O)O	Organic oxygen compounds	Organooxygen compounds	Alcohols and polyols	Cyclic alcohols and derivatives	Cyclitols and derivatives	Quinic acids and derivatives	18942	40119	41498	87093	114551	87166	8704	9714	12705	3932	4964	2643	1315	3069	1930	50	41	96	65	243	340	41	64	38	50	45	95	111	148	479	0.92046
HPLC-MS/MS-ESI (-)	4.222	3,5-Dihydroxybenzoic acid	C7H6O4	154.027	153.019	[M-H]-			80.3	109.0310; 67.0207; 65.0396	UYEMGAFJOZZIFP-UHFFFAOYSA-N	C1=C(C=C(C=C1O)O)C(=O)O	Benzenoids	Benzene and substituted derivatives	Benzoic acids and derivatives	Hydroxybenzoic acid derivatives			77191	29466	102044	196319	106770	102365	14636	21084	11457	762	3670	1590	1270	2788	1390	67	213	382	138	229	255	140	167	57	208	263	420	372	339	433	0.86427
HPLC-MS/MS-ESI (-)	4.364	3-O-p-Coumaroylquinic acid	C16H18O8	338.1	337.093	[M-H]-			70.3	191.056	BMRSEYFENKXDIS-OTCYKTEZSA-N	C1[C@H]([C@H]([C@@H](C[C@@]1(C(=O)O)O)OC(=O)/C=C/C2=CC=C(C=C2)O)O)O	Organic oxygen compounds	Organooxygen compounds	Alcohols and polyols	Cyclic alcohols and derivatives	Cyclitols and derivatives	Quinic acids and derivatives	117573	141217	140235	133739	148762	139933	13569	41200	48415	21169	33194	33619	10555	25363	6911	132	253	61	1126	7604	9865	300	308	387	161	252	248	1065	1915	654	1.188
HPLC-MS/MS-ESI (-)	4.406	Acetylleucine	C8H15NO3	173.105	172.098	[M-H]-			81.7	130.0873;	WXNXCEHXYPACJF-UHFFFAOYSA-N	CC(C)CC(C(=O)O)NC(=O)C	Organic acids and derivatives	Carboxylic acids and derivatives	Amino acids, peptides, and analogues	Amino acids and derivatives	Alpha amino acids and derivatives	Leucine and derivatives	1183	1351	1313	19008	10859	17089	22935	54205	57158	21795	46880	44222	55243	55014	31563	2900	2104	3640	4341	7805	5155	3846	599	2331	5774	5257	6779	25565	19962	26819	1.0486
HPLC-MS/MS-ESI (-)	4.42667	3-Methylbutyl 6-O-α-L-arabinopyranosyl-β-D-glucopyranoside	C16H30O10	382.184	381.1771; 417.15463; 427.1828	[M-H]-; [M+Cl]-; [M+CHO2]-			76.9	249.1342; 71.0146; 59.0166	IJPILWLAYQFNOD-UQSUZELCSA-N	CC(C)CCO[C@H]1[C@@H]([C@H]([C@@H]([C@H](O1)CO[C@H]2[C@@H]([C@H]([C@H](CO2)O)O)O)O)O)O	Lipids and lipid-like molecules	Fatty Acyls	Fatty acyl glycosides	Fatty acyl glycosides of mono- and disaccharides			73258	82468	74224	283008	313591	331852	275059	439272	464839	199953	360349	270420	187095	199309	152950	171689	168544	149980	692394	641477	697498	540183	396565	431257	115992	155329	123306	60770	149798	181538	0.00099403
HPLC-MS/MS-ESI (-)	4.537	Vicenin 2	C27H30O15	594.158	593.153	[M-H]-			78.5	473.1131; 383.0789; 353.0662	FIAAVMJLAGNUKW-UHFFFAOYSA-N	C1=CC(=CC=C1C2=CC(=O)C3=C(C(=C(C(=C3O2)C4C(C(C(C(O4)CO)O)O)O)O)C5C(C(C(C(O5)CO)O)O)O)O)O	Phenylpropanoids and polyketides	Flavonoids	Flavonoid glycosides	Flavonoid C-glycosides	Flavonoid 8-C-glycosides		53090	59183	60929	51483	53287	56407	379	753	1374	202	67	189	153	123	160	3973	4901	3737	1544	3045	4829	238	142	77	50	42	50	44	97	41	0.72268
HPLC-MS/MS-ESI (-)	4.575	3-(Benzoyloxy)-2-hydroxypropyl-β-D-glucopyranosiduronic acid	C16H20O10	372.106	371.099	[M-H]-			82.6	249.0600; 121.0283; 113.0231	DLZMKPZOEYKXHQ-MQCRQNCBSA-N	C1=CC=C(C=C1)C(=O)OCC(CO[C@H]2[C@@H]([C@H]([C@@H]([C@H](O2)C(=O)O)O)O)O)O	Organic oxygen compounds	Organooxygen compounds	Carbohydrates and carbohydrate conjugates	Sugar acids and derivatives	Glucuronic acid derivatives	Glucuronides	84220	90609	53529	72801	84693	80271	2237	3892	7685	2193	3672	2702	5675	8434	3570	162287	161965	152445	84989	174765	110755	654	383	99	200	185	176	520	820	3183	0.71479
HPLC-MS/MS-ESI (-)	4.6425	4-Methoxysalicylic acid	C8H8O4	168.042	167.0213; 123.0319	[M-H]-; [M-H-C2H3O2]-			85.8	108.0216; 123.0453; 152.0094	MRIXVKKOHPQOFK-UHFFFAOYSA-N	COC1=CC(=C(C=C1)C(=O)O)O	Benzenoids	Benzene and substituted derivatives	Benzoic acids and derivatives	Methoxybenzoic acids and derivatives	P-methoxybenzoic acids and derivatives		106	45.5	1	40.5	93	129.5	42.5	280	54.5	181	96	250	23528	32410	23267	202	174.5	110	166	454	507	193	225	456	539	2902	2395	95688	42234	36753	0.97951
HPLC-MS/MS-ESI (-)	4.6955	4-Coumaric acid	C9H8O3	164.047	163.0404; 119.0503	[M-H]-; [M-H-CO2]-			83.4	119.0508; 120.0524;	NGSWKAQJJWESNS-ZZXKWVIFSA-N	C1=CC(=CC=C1/C=C/C(=O)O)O	Phenylpropanoids and polyketides	Cinnamic acids and derivatives	Hydroxycinnamic acids and derivatives	Hydroxycinnamic acids			676	1443	1542	127369	133949	119558	200931	237863	194092	323847	336567	350415	2767	6624	1109	1545	4553	7176	65852	76684	43229	158154	117594	132141	192358	34842	151684	3344	1557	1693	1.5571
HPLC-MS/MS-ESI (-)	4.74233	3-O-Feruloylquinic acid	C17H20O9	368.111	367.1058; 735.2171; 191.0575	[M-H]-; [2M-H]-; [M-H-C10H8O3]-			75.7	191.0566; 173.0478; 192.0569	RAGZUCNPTLULOL-KJJWLSQTSA-N	COC1=C(C=CC(=C1)/C=C/C(=O)O[C@@H]2C[C@@](C[C@H]([C@H]2O)O)(C(=O)O)O)O	Organic oxygen compounds	Organooxygen compounds	Alcohols and polyols	Cyclic alcohols and derivatives	Cyclitols and derivatives	Quinic acids and derivatives	341855	390590	374609	445131	478203	474159	118789	173160	213210	81493	120704	141721	77406	35685	63737	17511	12494	13694	22067	61184	60912	4162.5	2196.5	4228.5	1322.5	624.5	1104.5	2643	5384	4012	1.328
HPLC-MS/MS-ESI (-)	4.7515	4-Caffeoylquinic acid lactone	C16H16O8	336.085	335.0781; 161.0249	[M-H]-; [M-H-C7H10O5]-			REF	161.0240; 135.0446; 179.0333	BMSNCTFPYHTXGU-JUHZACGLSA-N	C1[C@H]([C@H]([C@H]2C[C@@]1(C(=O)O2)O)OC(=O)/C=C/C3=CC(=C(C=C3)O)O)O	Phenylpropanoids and polyketides	Cinnamic acids and derivatives	Hydroxycinnamic acids and derivatives	Coumaric acids and derivatives			138	133	90	17973	8199	12206	22930	30985	20111	30240	48737	49767	831520	707797	742083	212	114	98	37.5	170	98	240	144	303	286	645	239	8472	7734	4932	0.22934
HPLC-MS/MS-ESI (-)	4.923	4-Methoxysalicylaldehyde	C8H8O3	152.047	151.04	[M-H]-			82.6	108.0201; 123.045; 136.0147	WZUODJNEIXSNEU-UHFFFAOYSA-N	COC1=CC(=C(C=C1)C=O)O	Benzenoids	Phenols	Methoxyphenols	Methoxyphenols			201	143	171	254	894	213	201	643	751	1220	2595	1156	41987	19599	21436	70	113	274	696	1072	1689	1117	1460	591	1284	1473	3708	446502	383734	270159	1.1513
HPLC-MS/MS-ESI (-)	5.095	Methyl chlorogenate	C17H20O9	368.111	367.104	[M-H]-			70.1	135.0437; 179.0337; 191.0543	MZNIJRAPCCELQX-AWOKGZDASA-N	COC(=O)[C@@]1(C[C@H]([C@H]([C@@H](C1)OC(=O)/C=C/C2=CC(=C(C=C2)O)O)O)O)O	Organic oxygen compounds	Organooxygen compounds	Alcohols and polyols	Cyclic alcohols and derivatives	Cyclitols and derivatives	Quinic acids and derivatives	25524	38225	37976	78574	77934	83625	20266	45923	57741	31957	43761	41464	289984	327389	268637	1023	1292	795	2267	7606	4777	161	230	144	121	385	364	1486	1538	1871	0.63578
HPLC-MS/MS-ESI (-)	5.193	Ferulic acid	C10H10O4	194.058	193.051	[M-H]-			80.5	134.0369; 133.0276; 178.0255	KSEBMYQBYZTDHS-UHFFFAOYSA-N	COC1=C(C=CC(=C1)C=CC(=O)O)O	Phenylpropanoids and polyketides	Cinnamic acids and derivatives	Hydroxycinnamic acids and derivatives	Hydroxycinnamic acids			5556	4529	4484	684265	676166	682825	680231	740210	708083	1099516	1083944	1172717	217528	253528	119957	20480	39746	23915	76666	36775	70240	136857	118530	133241	176381	176648	211571	16573	102622	13674	1.8583
HPLC-MS/MS-ESI (-)	5.2455	Luteolin-7,3'-di-O-glucoside	C27H30O16	610.153	609.1496; 645.1261	[M-H]-; [M+Cl]-			79.1	285.0414; 447.0952; 284.0338	BISZYPSIZGKOFA-IPOZFMEPSA-N	C1=CC(=C(C=C1C2=CC(=O)C3=C(C=C(C=C3O2)O[C@H]4[C@@H]([C@H]([C@@H]([C@H](O4)CO)O)O)O)O)O[C@H]5[C@@H]([C@H]([C@@H]([C@H](O5)CO)O)O)O)O	Phenylpropanoids and polyketides	Flavonoids	Flavonoid glycosides	Flavonoid O-glycosides	Flavonoid-7-O-glycosides		30425	17034	24869	9966	12083	13948	324	482	415	146	100	115	303	292	257	154	400	95	118	389	95	134	52.5	94	95.5	64.5	53.5	194	264	372	0.65814
HPLC-MS/MS-ESI (-)	5.353	6-(3-(β-D-Glucopyranosyloxy)butyl)-5,5-dimethyl-3-oxocyclohex-1-ene-1-carboxylic acid	C19H30O9	402.189	401.183	[M-H]-			82.3	101.0225; 71.0125; 113.0231	HFYDDOQMBZTGBR-PSHKLKHSSA-N	CC(CCC1C(=CC(=O)CC1(C)C)C(=O)O)O[C@H]2[C@@H]([C@H]([C@@H]([C@H](O2)CO)O)O)O	Lipids and lipid-like molecules	Fatty Acyls	Fatty acyl glycosides	Fatty acyl glycosides of mono- and disaccharides			41334	47391	48759	92554	90559	97704	24328	40302	48204	16339	29177	11162	32158	27938	22898	63037	65414	63096	96648	137077	104115	538	997	419	221	424	433	25414	33973	36628	0.25589
HPLC-MS/MS-ESI (-)	5.452	4-Hydroxyquinoline	C9H7NO	145.053	144.045	[M-H]-			88.3	115.042	PMZDQRJGMBOQBF-UHFFFAOYSA-N	C1=CC=C2C(=C1)C(=O)C=CN2	Organoheterocyclic compounds	Quinolines and derivatives	Quinolones and derivatives	Hydroquinolones			9701	18968	13627	94609	113481	83833	182303	95333	165754	116153	189940	201810	11123	41782	22077	13272	7311	7809	25105	20601	46444	53917	44797	30918	76896	70099	80321	8399	7040	13872	1.749
HPLC-MS/MS-ESI (-)	5.659	Isoquercetrin	C21H20O12	464.095	463.09	[M-H]-			70.1	300.0276; 151.0045; 271.0252	OVSQVDMCBVZWGM-QSOFNFLRSA-N	C1=CC(=C(C=C1C2=C(C(=O)C3=C(C=C(C=C3O2)O)O)O[C@H]4[C@@H]([C@H]([C@@H]([C@H](O4)CO)O)O)O)O)O	Phenylpropanoids and polyketides	Flavonoids	Flavonoid glycosides	Flavonoid O-glycosides	Flavonoid-3-O-glycosides		15359	16984	15610	102525	102208	101648	27061	45726	57436	14678	23338	20815	6315	8109	1854	59	41	98	71	46	120	144	128	129	49	187	83	162	120	89	1.3197
HPLC-MS/MS-ESI (-)	5.7305	Luteolin 7-glucoside	C21H20O11	448.101	447.0965; 483.0732; 895.1952; 285.0411	[M-H]-; [M+Cl]-; [2M-H]-; [M-H-C6H10O5]-			88.4	284.0327; 285.0409; 286.0425	PEFNSGRTCBGNAN-QNDFHXLGSA-N	C1=CC(=C(C=C1C2=CC(=O)C3=C(C=C(C=C3O2)O[C@H]4[C@@H]([C@H]([C@@H]([C@H](O4)CO)O)O)O)O)O)O	Phenylpropanoids and polyketides	Flavonoids	Flavonoid glycosides	Flavonoid O-glycosides	Flavonoid-7-O-glycosides		2611133	2826301	2332116	2264815	2574692	2650505	2272090	3029847	3248999	1349966	1901630	1656200	1241763	1370785	948280	310	421.5	140.5	2100	950	1858.5	1390.5	407.5	1651.5	451	482.5	531.5	468	376	281.5	1.874
HPLC-MS/MS-ESI (-)	5.771	Aegineoside	C26H30O12	534.174	533.168	[M-H]-			80.7	353.1035; 341.1047; 371.1175	QQYGUIBEIDPARU-IAJBZRFBSA-N	COC1=CC(=CC2=C1O[C@H]([C@@H]2CO)C3=CC(=C(C=C3)O[C@H]4[C@@H]([C@H]([C@@H]([C@H](O4)CO)O)O)O)OC)/C=C/C(=O)O	Phenylpropanoids and polyketides	2-arylbenzofuran flavonoids	2-arylbenzofuran flavonoids	2-arylbenzofuran flavonoids			835	2681	1655	5627	2791	5341	1597	4632	1579	1033	1312	560	1875	923	606	6750	14739	13489	20327	23452	20625	4298	2098	959	116	636	391	858	560	1283	0.89384
HPLC-MS/MS-ESI (-)	6.001	Matairesinoside	C26H32O11	520.194	519.1894; 555.1659	[M-H]-; [M+Cl]-			82.7	357.1356; 358.1391	AAGCATAPYOEULE-LHHMAMHXSA-N	COC1=C(C=CC(=C1)C[C@H]2COC(=O)[C@@H]2CC3=CC(=C(C=C3)O[C@H]4[C@@H]([C@H]([C@@H]([C@H](O4)CO)O)O)O)OC)O	Lignans, neolignans and related compounds	Lignan glycosides	Lignan glycosides	Lignan glycosides			41588	37412	44582	70098	72378	79964	71969	92970	102702	79328	118331	118344	46557	56416	45415	5602	8622	3593	39720	16838	29130	17995	11171	20675	8392	12949	21045	20122	14927	23249	1.9756
HPLC-MS/MS-ESI (-)	6.0035	3,5-Dicaffeoylquinic acid	C25H24O12	516.127	515.1212; 353.0879	[M-H]-; [M-H-C9H6O3]-			74.7	191.0574; 135.0456; 161.0254	KRZBCHWVBQOTNZ-RDJMKVHDSA-N	C1C(C[C@H](C([C@@H]1OC(=O)/C=C/C2=CC(=C(C=C2)O)O)O)OC(=O)/C=C/C3=CC(=C(C=C3)O)O)(O)C(=O)O	Organic oxygen compounds	Organooxygen compounds	Alcohols and polyols	Cyclic alcohols and derivatives	Cyclitols and derivatives	Quinic acids and derivatives	9748	14030	21960	301519	314994	305655	13118	33240	41975	5735	14044	14181	3204	2785	1937	113	136	131	694	1710	1026	147	194	190	169	181	139	474	287	367	0.81655
HPLC-MS/MS-ESI (-)	6.081	Azelaic acid	C9H16O4	188.105	187.098	[M-H]-			69.6	125.097	BDJRBEYXGGNYIS-UHFFFAOYSA-N	C(CCCC(=O)O)CCCC(=O)O	Lipids and lipid-like molecules	Fatty Acyls	Fatty acids and conjugates	Medium-chain fatty acids			12746	7570	7064	17898	30382	39705	27662	60834	58705	83616	81911	79604	7966	28050	21778	51208	47238	44333	27781	30259	50598	75474	58351	63842	109451	110169	130398	28703	54516	34968	0.11186
HPLC-MS/MS-ESI (-)	6.294	Hesperidin	C28H34O15	610.19	609.1841; 645.1619	[M-H]-; [M+Cl]-			71.3	301.0738; 302.0697	QUQPHWDTPGMPEX-QJBIFVCTSA-N	C[C@H]1[C@@H]([C@H]([C@H]([C@@H](O1)OC[C@@H]2[C@H]([C@@H]([C@H]([C@@H](O2)OC3=CC(=C4C(=O)C[C@H](OC4=C3)C5=CC(=C(C=C5)OC)O)O)O)O)O)O)O)O	Phenylpropanoids and polyketides	Flavonoids	Flavonoid glycosides	Flavonoid O-glycosides	Flavonoid-7-O-glycosides		769	358	632	5325	8363	8807	61486	9641	15121	14850	2859	1971	4218	4707	23314	27590	16029	14379	94762	69828	79072	40016	14273	28184	1413	4366	8870	3994	7897	3872	0.58593
HPLC-MS/MS-ESI (-)	6.302	Apigenin 7-glucoside	C21H20O10	432.106	431.1001; 863.2057	[M-H]-; [2M-H]-			79.5	268.0385; 269.0475; 241.0477	KMOUJOKENFFTPU-QNDFHXLGSA-N	C1=CC(=CC=C1C2=CC(=O)C3=C(C=C(C=C3O2)O[C@H]4[C@@H]([C@H]([C@@H]([C@H](O4)CO)O)O)O)O)O	Phenylpropanoids and polyketides	Flavonoids	Flavonoid glycosides	Flavonoid O-glycosides	Flavonoid-7-O-glycosides		522841	532708	557793	816101	817598	880770	459367	630791	728297	327826	534795	512496	221873	246225	173003	65.5	196	96	119.5	94	252	197.5	46.5	105	128.5	302.5	230.5	283.5	125.5	224	1.8538
HPLC-MS/MS-ESI (-)	6.366	4,5-Dicaffeoylquinic acid	C25H24O12	516.127	515.121	[M-H]-			71.4	353.0872; 173.0447; 179.0330	UFCLZKMFXSILNL-RVXRWRFUSA-N	C1[C@H]([C@@H]([C@@H](C[C@]1(C(=O)O)O)OC(=O)/C=C/C2=CC(=C(C=C2)O)O)OC(=O)/C=C/C3=CC(=C(C=C3)O)O)O	Organic oxygen compounds	Organooxygen compounds	Alcohols and polyols	Cyclic alcohols and derivatives	Cyclitols and derivatives	Quinic acids and derivatives	1362	2531	3444	43801	40051	39703	543	2599	4020	1088	1673	1014	875	925	949	64	40	70	364	1130	747	39	114	84	94	51	99	42	82	61	0.76894
HPLC-MS/MS-ESI (-)	6.52933	Hispidulin 4'-glucoside	C22H22O11	462.116	461.1119; 497.0884; 923.2256	[M-H]-; [M+Cl]-; [2M-H]-			85.1	299.0560; 446.0858; 283.0246	MORLNMAFXVHNAI-IWLDQSELSA-N	COC1=C(C2=C(C=C1O)OC(=CC2=O)C3=CC=C(C=C3)O[C@H]4[C@@H]([C@H]([C@@H]([C@H](O4)CO)O)O)O)O	Phenylpropanoids and polyketides	Flavonoids	Flavonoid glycosides	Flavonoid O-glycosides			834860	862401	929826	1390652	1415237	1410976	1295016	1676132	1748138	1021520	1491735	1434254	586325	691386	577348	315.5	338.5	302	1926.5	1347	1433.5	899.5	1232.5	1558.5	1076.5	1102.5	953.5	233.5	251	758	2.0451
HPLC-MS/MS-ESI (-)	7.493	Ethyl caffeate	C11H12O4	208.074	207.066	[M-H]-			79.6	134.0372; 135.0449; 161.0233	WDKYDMULARNCIS-GQCTYLIASA-N	CCOC(=O)/C=C/C1=CC(=C(C=C1)O)O	Phenylpropanoids and polyketides	Cinnamic acids and derivatives	Hydroxycinnamic acids and derivatives	Coumaric acids and derivatives			2616	1584	774	58503	83466	132743	1588	1542	1748	1547	407	1000	29571	10349	6070	79	94	91	1129	3219	970	740	193	196	738	395	933	1594	3001	1595	0.63862
HPLC-MS/MS-ESI (-)	7.553	Luteolin	C15H10O6	286.048	285.042; 571.0899	[M-H]-; [2M-H]-			91.1	151.0040; 133.0294; 217.0500	IQPNAANSBPBGFQ-UHFFFAOYSA-N	C1=CC(=C(C=C1C2=CC(=O)C3=C(C=C(C=C3O2)O)O)O)O	Phenylpropanoids and polyketides	Flavonoids	Flavones	Flavones			586711	621565	705136	2912888	2852262	2893757	2907814	3671185	3580976	4234632	5328401	5483398	6180263	6100622	5727655	353	417	187	3950	1510	1661	3355.5	1648.5	3743.5	3490	3243	2514.5	1811	2634	1272	1.6101
HPLC-MS/MS-ESI (-)	8.085	Kaempferol 3-O-(3'',4''-di-O-acetyl-a-L-rhamnopyranoside)	C25H24O12	516.127	515.122	[M-H]-			83.1	285.0410; 284.0323	SXOZSDJHGMAEGZ-IGKKHSBFSA-N	C[C@H]1[C@@H]([C@H]([C@H]([C@@H](O1)OC2=C(OC3=CC(=CC(=C3C2=O)O)O)C4=CC=C(C=C4)O)O)OC(=O)C)OC(=O)C	Phenylpropanoids and polyketides	Flavonoids	Flavonoid glycosides	Flavonoid O-glycosides	Flavonoid-3-O-glycosides		1111	655	791	568062	639554	550508	90412	105041	112939	93847	110679	125730	59964	58958	47474	48	41	43	78	57	152	91	105	47	42	69	73	166	61	255	1.0715
HPLC-MS/MS-ESI (-)	8.287	Apigenin	C15H10O5	270.053	269.047	[M-H]-			93.8	151.0036; 117.0348; 149.0248	KZNIFHPLKGYRTM-UHFFFAOYSA-N	C1=CC(=CC=C1C2=CC(=O)C3=C(C=C(C=C3O2)O)O)O	Phenylpropanoids and polyketides	Flavonoids	Flavones	Flavones			115052	106787	120382	638737	649737	640056	999984	1068982	952603	1333696	1392258	1429847	535033	564897	589141	45	53	100	213	691	325	143	263	555	587	632	540	805	977	1316	1.9389
HPLC-MS/MS-ESI (-)	8.412	Kaempferol	C15H10O6	286.048	285.04	[M-H]-			73.7	151.003	IYRMWMYZSQPJKC-UHFFFAOYSA-N	C1=CC(=CC(=C1)O)C2=C(C(=O)C3=C(O2)C(=C(C=C3)O)O)O	Phenylpropanoids and polyketides	Flavonoids	Flavones	Flavonols			2436	4851	2950	14288	32333	15196	34604	20655	44098	49447	21438	68357	38980	45338	63211	198	89	102	363	577	427	738	189	649	528	765	1222	883	1406	533	1.5105
HPLC-MS/MS-ESI (-)	8.42	(10E,15Z)-9,12,13-Trihydroxyoctadeca-10,15-dienoic acid	C18H32O5	328.225	327.22	[M-H]-			85.4	211.1334; 229.1445; 171.1020	MKYUCBXUUSZMQB-MKZMYESJSA-N	CC/C=C\CC(C(/C=C/C(CCCCCCCC(=O)O)O)O)O	Lipids and lipid-like molecules	Fatty Acyls	Lineolic acids and derivatives	Lineolic acids and derivatives			171963	178719	190678	700628	730792	731427	1128539	1279698	1167654	1408012	1376718	1255544	376018	382473	357989	63957	65276	57819	264251	239869	260786	275263	211934	250099	286569	291899	321528	77765	78158	89494	1.9427
HPLC-MS/MS-ESI (-)	8.424	Diosmetin	C16H12O6	300.063	299.0577; 284.0337	[M-H]-; [M-H-CH3]-			86.1	284.0338; 285.0371	MBNGWHIJMBWFHU-UHFFFAOYSA-N	COC1=C(C=C(C=C1)C2=CC(=O)C3=C(C=C(C=C3O2)O)O)O	Phenylpropanoids and polyketides	Flavonoids	O-methylated flavonoids	4'-O-methylated flavonoids			200108	202052	229761	983884	993162	953447	1333332	1392942	1287800	1581622	1743353	1822014	801879	881597	907611	488	954	1116	9193	8432	3801	10218	9005	10776	9155	6272	9073	3676	2341	4330	1.9701
HPLC-MS/MS-ESI (-)	8.619	(9Z)-5,8,11-Trihydroxyoctadec-9-enoic acid	C18H34O5	330.241	329.2341; 365.2107	[M-H]-; [M+Cl]-			84.2	211.1344; 229.1453; 171.10133	FITAKYVPWCVTII-QBFSEMIESA-N	CCCCCCCC(/C=C\C(CCC(CCCC(=O)O)O)O)O	Lipids and lipid-like molecules	Fatty Acyls	Fatty acids and conjugates	Long-chain fatty acids			209525	240565	261261	917012	975754	999526	1501249	1666643	1617907	1978368	1995475	1890882	674432	683286	646986	593311	621143	578523	2224404	2075795	2296447	2435820	1970910	2231094	2524389	2461706	2603439	642693	686848	733621	0.22137
HPLC-MS/MS-ESI (-)	8.772	Chrysoeriol	C16H12O6	300.063	299.056	[M-H]-			81	284.032	SCZVLDHREVKTSH-UHFFFAOYSA-N	COC1=C(C=CC(=C1)C2=CC(=O)C3=C(C=C(C=C3O2)O)O)O	Phenylpropanoids and polyketides	Flavonoids	O-methylated flavonoids	3'-O-methylated flavonoids			1572	627	706	957	1852	2587	3550	4357	2600	2394	1946	1544	42796	34979	40171	188	43	191	202	269	191	311	153	135	473	292	160	2119	842	646	0.27125
HPLC-MS/MS-ESI (-)	9.5	12,13-Dihydroxy-9Z-octadecenoic acid	C18H34O4	314.246	313.24	[M-H]-			71.1	183.1383; 295.2331; 129.0895	CQSLTKIXAJTQGA-GJGKEFFFSA-N	CCCCC[C@H]([C@H](C/C=C\CCCCCCCC(=O)O)O)O	Lipids and lipid-like molecules	Fatty Acyls	Fatty acids and conjugates	Long-chain fatty acids			13848	13586	4653	36947	41144	39046	34238	38537	37239	38764	36008	39952	32410	33048	31648	17493	11964	18533	15948	29332	29787	21256	25634	21762	28708	29490	29913	42990	40001	37742	0.63448
HPLC-MS/MS-ESI (-)	9.912	3-Hydroxymyristic acid	C14H28O3	244.204	243.197	[M-H]-			82.7	59.0141	ATRNZOYKSNPPBF-UHFFFAOYSA-N	CCCCCCCCCCCC(CC(=O)O)O	Lipids and lipid-like molecules	Fatty Acyls	Fatty acids and conjugates	Long-chain fatty acids			10189	11463	13774	9791	17576	17731	29168	35037	31122	53528	40711	43537	36417	34992	28871	83838	87781	74740	502975	414148	450705	367757	218347	253298	446629	471337	486908	708025	812343	667577	1.6061
HPLC-MS/MS-ESI (-)	10.153	Pentalenic acid	C15H22O3	250.157	249.151	[M-H]-			85	205.162	WBLTVUMJMJIOGQ-UHFFFAOYSA-N	CC1CCC2C13CC(C(C3C=C2C(=O)O)O)(C)C	Lipids and lipid-like molecules	Prenol lipids	Sesquiterpenoids	Triquinane sesquiterpenoids	Angular triquinanes		8204	5502	4161	25907	19809	22460	33812	39987	34995	48082	40879	44556	13214	13519	13324	12368	13304	11785	47977	51530	52982	41426	37611	41558	51504	24013	50596	23693	22021	21059	0.24103
HPLC-MS/MS-ESI (-)	10.157	LPE 16:1	C21H42NO7P	451.27	450.265	[M-H]-			83.2	253.2161; 196.0397; 214.0498	DSOWUEHXZJUNID-FPLPWBNLSA-N	CCCCCC/C=C\CCCCCCCC(=O)OCC(COP(=O)(O)OCCN)O	Lipids and lipid-like molecules	Glycerophospholipids	Glycerophosphoethanolamines	Lysophosphatidylethanolamines	1-acyl-sn-glycero-3-phosphoethanolamines		61895	69736	82368	48	60	106	103	155	79	278	231	233	100	93	105	0.5	85	99	90	102	86	67	56	48	75	73	139	46	73	82	0.39435
HPLC-MS/MS-ESI (-)	10.58	2-Hydroxypalmitic acid	C16H32O3	272.235	271.2278; 225.2217	[M-H]-; [M-H-CH2O2]-			87.8	225.2221; 223.2050	JGHSBPIZNUXPLA-UHFFFAOYSA-N	CCCCCCCCCCCCCCC(C(=O)O)O	Lipids and lipid-like molecules	Fatty Acyls	Fatty acids and conjugates	Long-chain fatty acids			87907	55224	54369	1289706	1295453	1258086	1054238	1180092	1300152	1813894	1712867	1834464	845844	844578	821232	217059	235740	215181	1422828	916319	1244873	1901794	1426404	1401343	1957756	1307556	2070130	1938613	2197424	2002104	0.041759
HPLC-MS/MS-ESI (-)	10.841	8-(4-hydroxyphenyl)-3-methoxy-6,7-dimethyl-5,6,7,8-tetrahydronaphthalen-2-ol	C19H22O3	298.157	297.154	[M-H]-			85.9	183.0125; 184.0213	ZZNLYJRVCVLQOY-UHFFFAOYSA-N	CC1CC2=CC(=C(C=C2C(C1C)C3=CC=C(C=C3)O)O)OC	Lignans, neolignans and related compounds	Aryltetralin lignans	Aryltetralin lignans	Aryltetralin lignans			736	1598	1635	3805	3868	6292	5001	3239	9001	4245	3648	4051	420	1618	665	4493	7579	5642	296562	141416	253130	52533	10789	37478	13699	7499	12792	1830	3370	2387	0.68139
HPLC-MS/MS-ESI (-)	11.957	MGDG 16:3_18:3	C43H70O10	746.497	791.497	[M+FA-H]-			72.7	277.2185; 249.1859	ICYUEMSNVJJVHR-AAXIOSLLSA-N	CC/C=C\C/C=C\C/C=C\CCCCCCCC(=O)OC(COC1C(C(C(C(O1)CO)O)O)O)COC(=O)CCCCC/C=C\C/C=C\C/C=C\CC	Lipids and lipid-like molecules	Glycerolipids	Glycosylglycerols	Glycosyldiradylglycerols	Glycosyldiacylglycerols		728	91	91	1048174	1037843	941488	982372	927250	851424	1230950	875845	913957	656625	700992	646504	0.5	44	0.5	50	39	42	112	169	90	265	148	141	40	65	49	1.8419
HPLC-MS/MS-ESI (-)	12.397	MGDG 18:3_18:3	C45H74O10	774.528	819.528	[M+FA-H]-			80.1	277.2181; 513.3064; 773.5168	QUZHZFAQJATMCA-YTWBPVBXSA-N	CC/C=C\C/C=C\C/C=C\CCCCCCCC(=O)OCC(COC1C(C(C(C(O1)CO)O)O)O)OC(=O)CCCCCCC/C=C\C/C=C\C/C=C\CC	Lipids and lipid-like molecules	Glycerolipids	Glycosylglycerols	Glycosyldiradylglycerols	Glycosyldiacylglycerols		153	48	50	341155	325003	279629	253279	233027	211506	356544	173606	188965	247252	253104	243645	46	0.5	50	7719	5202	5264	3333	1846	946	919	485	643	1450	731	222	1.6752
HPLC-MS/MS-ESI (-)	12.924	DGGA 16:1_18:2	C43H74O11	766.523	765.517	[M-H]-			82.1	253.2168; 279.2332	CRSHAHBBHRKGGI-RUGCENDASA-N	CCCCCC/C=C\CCCCCCCC(=O)OC(COC1C(C(C(C(O1)C(=O)O)O)O)O)COC(=O)CCCCCCC/C=C\C/C=C\CCCCC	Lipids and lipid-like molecules	Fatty Acyls	Fatty acyl glycosides	Fatty acyl glycosides of mono- and disaccharides			200	75	131	23890	22326	6867	7486	6799	7049	11253	3680	9330	5048	2287	1854	777	211	65	51053	62791	54285	46861	20902	21461	28347	6994	23260	31955	34708	5500	0.86945
HPLC-MS/MS-ESI (-)	12.942	DGGA 18:2_18:2	C45H76O11	792.539	791.532	[M-H]-			80.6	279.2282; 529.311	SKYDVQSCUMHCMP-MAZCIEHSSA-N	CCCCC/C=C\C/C=C\CCCCCCCC(=O)OCC(COC1C(C(C(C(O1)C(=O)O)O)O)O)OC(=O)CCCCCCC/C=C\C/C=C\CCCCC	Lipids and lipid-like molecules	Fatty Acyls	Fatty acyl glycosides	Fatty acyl glycosides of mono- and disaccharides			44	53	60	12117	26605	796	2795	11439	3476	368	4891	1339	9734	10749	21642	652	47	83	52220	113886	84732	13886	2514	5791	15811	6119	19848	37211	39333	67975	1.0791
HPLC-MS/MS-ESI (-)	13.516	Cer 18:1;3O/16:0;(2OH)	C34H67NO5	569.502	568.4952; 614.5009	[M-H]-; [M+FA-H]-			80.5	326.2722; 271.2274; 225.2270	LASIERQJQDQHBD-XUTLUUPISA-N	CCCCCCCCCCCCCCC(C(=O)NC(CO)C(C(CCC/C=C/CCCCCCCCC)O)O)O	Lipids and lipid-like molecules	Sphingolipids	Ceramides	Phytoceramides			1690	701	1076	29650	28091	23882	11314	8044	14423	18361	9461	9525	42350	34302	25314	104	214	95	5676	7169	10955	3748	3511	3531	2172	1520	1185	14066	13143	12437	0.67773
HPLC-MS/MS-ESI (-)	13.659	DGGA 18:1_18:2	C45H78O11	794.554	793.548	[M-H]-			83.2	279.2324; 281.2471; 529.3032	VBTJCNBNATWYNG-LTEAFHAISA-N	CCCCCCCC/C=C\CCCCCCCC(=O)OC(COC1C(C(C(C(O1)C(=O)O)O)O)O)COC(=O)CCCCCCC/C=C\C/C=C\CCCCC	Lipids and lipid-like molecules	Fatty Acyls	Fatty acyl glycosides	Fatty acyl glycosides of mono- and disaccharides			41	51	0.5	3712	7424	5448	1299	1643	1568	3461	1059	475	3915	3694	3882	136	113	48	28442	5622	2386	10291	6399	4866	3063	1728	4245	34377	61940	30699	1.2058
HPLC-MS/MS-ESI (+)	0.517	Putrescine	C4H12N2	88.1	89.1074	[M+H]+			80.3	72.0806; 73.0805	KIDHWZJUCRJVML-UHFFFAOYSA-N	C(CCN)CN	Organic nitrogen compounds	Organonitrogen compounds	Amines	Primary amines	Monoalkylamines		116406	108280	118560	2841	2408	2250	89	77	62	382	266	191	112	181	120	76473	65801	58528	165	506	218	97	48	121	101	104	46	163	129	49	0.11737
HPLC-MS/MS-ESI (+)	0.592	Betaine aldehyde cation	C5H12NO	102.091	120.102	[Cat+H2O]+			85.5	102.0912; 59.0729; 60.0810	SXKNCCSPZDCRFD-UHFFFAOYSA-N	C[N+](C)(C)CC=O	Organic nitrogen compounds	Organonitrogen compounds	Quaternary ammonium salts	Tetraalkylammonium salts			9152	11858	3836	9544	7680	10044	3653	3115	1512	3343	4419	2445	16651	16952	13551	16207	15162	13906	50171	40613	39561	4314	3563	1149	3127	20676	1620	7498	13428	11648	1.0015
HPLC-MS/MS-ESI (+)	0.6045	Asparagine	C4H8N2O3	132.053	133.0607; 116.0346	[M+H]+; [M+H-NH3]+			88.7	74.0238; 70.0294; 87.0563	DCXYFEDJOCDNAF-REOHCLBHSA-N	C([C@@H](C(=O)O)N)C(=O)N	Organic acids and derivatives	Carboxylic acids and derivatives	Amino acids, peptides, and analogues	Amino acids and derivatives	Alpha amino acids and derivatives	Asparagine and derivatives	112490	82332	91334	48060	48671	43205	17614	36849	30164	33183	41455	18856	786	737	5163	367236	385059	373091	95961	200167	127435	6909	2922	305	692	775	378	7562	520	6812	0.84796
HPLC-MS/MS-ESI (+)	0.61	α-Aminoadipic acid	C6H11NO4	161.069	162.076	[M+H]+			85.2	98.0607; 55.0179; 70.0646	OYIFNHCXNCRBQI-BYPYZUCNSA-N	C(C[C@@H](C(=O)O)N)CC(=O)O	Organic acids and derivatives	Carboxylic acids and derivatives	Amino acids, peptides, and analogues	Amino acids and derivatives	Alpha amino acids and derivatives	Alpha amino acids	55584	54424	57724	3325	6518	7321	35936	29378	30871	5757	7005	11247	36650	35872	43795	146	9424	10205	2205	6408	1969	1283	1027	5861	1523	663	2672	569	608	584	0.95777
HPLC-MS/MS-ESI (+)	0.611	Threonine	C4H9NO3	119.058	120.066	[M+H]+			85.6	56.0502; 74.0612; 57.0529	AYFVYJQAPQTCCC-UHFFFAOYSA-N	CC(C(C(=O)O)N)O	Organic acids and derivatives	Carboxylic acids and derivatives	Amino acids, peptides, and analogues	Amino acids and derivatives	Alpha amino acids and derivatives	Alpha amino acids	61734	47052	46336	41830	41032	40785	41761	41680	45249	33391	35990	12200	4085	11410	11919	50321	42413	35216	34388	41760	27923	1117	2847	4019	3556	1004	1637	3120	2873	2224	0.83346
HPLC-MS/MS-ESI (+)	0.612	Glutamine	C5H10N2O3	146.069	147.0766; 130.05	[M+H]+; [M+H-NH3]+			81.5	84.0451; 56.0502	ZDXPYRJPNDTMRX-VKHMYHEASA-N	C(CC(=O)N)[C@@H](C(=O)O)N	Organic acids and derivatives	Carboxylic acids and derivatives	Amino acids, peptides, and analogues	Amino acids and derivatives	Alpha amino acids and derivatives	Alpha amino acids	277640	239195	217490	34940	34670	35959	31383	47023	40682	34700	32679	9248	4952	5672	9565	11779	12133	22581	23697	44314	28418	3413	1813	1367	1924	3235	783	1026	7215	1323	0.62853
HPLC-MS/MS-ESI (+)	0.613	Glutamic acid	C5H9NO4	147.053	148.06	[M+H]+			86.7	84.0444; 56.0485; 85.0478	WHUUTDBJXJRKMK-VKHMYHEASA-N	C(CC(=O)O)[C@@H](C(=O)O)N	Organic acids and derivatives	Carboxylic acids and derivatives	Amino acids, peptides, and analogues	Amino acids and derivatives	Alpha amino acids and derivatives	Glutamic acid and derivatives	75411	64909	88650	1288	383	1406	3244	7666	5579	3801	8019	3405	1673	2442	1832	119286	107276	100607	7470	24244	10329	1277	1169	1140	3630	2361	1673	731	529	842	0.56385
HPLC-MS/MS-ESI (+)	0.62	Carnitine	C7H15NO3	161.105	162.114	[M+H]+			85.3	85.0286; 60.0813; 57.0340	PHIQHXFUZVPYII-ZCFIWIBFSA-N	C[N+](C)(C)C[C@@H](CC(=O)[O-])O	Organic nitrogen compounds	Organonitrogen compounds	Quaternary ammonium salts	Carnitines			5992	7420	4096	2831	2562	2129	3306	9227	9354	7170	4097	4178	17828	14206	6082	78343	80177	78092	34672	49858	32884	2851	2070	553	694	23335	668	14902	20177	11246	1.2842
HPLC-MS/MS-ESI (+)	0.626	β-Alanine	C3H7NO2	89.0477	90.0553	[M+H]+			86.1	55.9338	UCMIRNVEIXFBKS-UHFFFAOYSA-N	C(CN)C(=O)O	Organic acids and derivatives	Carboxylic acids and derivatives	Amino acids, peptides, and analogues	Amino acids and derivatives	Beta amino acids and derivatives		96806	92452	82599	127899	117216	114329	23135	23067	22859	49425	13910	12765	39195	44482	37453	169546	174077	174704	144279	149764	123811	18000	14278	17307	5776	315	1889	6492	5341	1849	0.46405
HPLC-MS/MS-ESI (+)	0.642	Choline	C5H14NO	104.107	104.107	[Cat]+			97.2	60.0816; 58.0660; 59.0733	OEYIOHPDSNJKLS-UHFFFAOYSA-N	C[N+](C)(C)CCO	Organic nitrogen compounds	Organonitrogen compounds	Quaternary ammonium salts	Cholines			6887051	6929392	6736620	10097768	9617997	9550005	1220604	1477516	1435049	639722	1732628	566022	1828658	1943735	6619122	6578734	6238334	6081094	9562838	9164475	9270383	451334	626776	67234	126642	557357	145608	210446	186556	213888	0.029257
HPLC-MS/MS-ESI (+)	0.673	Proline	C5H9NO2	115.063	116.07	[M+H]+			84.3	70.0642	ONIBWKKTOPOVIA-UHFFFAOYSA-N	C1CC(NC1)C(=O)O	Organic acids and derivatives	Carboxylic acids and derivatives	Amino acids, peptides, and analogues	Amino acids and derivatives	Alpha amino acids and derivatives	Proline and derivatives	2073647	1911809	1999524	1023460	1032854	994771	191632	252978	214529	246501	316837	153390	13517	14447	12543	732508	709942	736969	223155	317462	220600	7060	8275	12240	8580	9845	7675	5032	4469	4341	0.53902
HPLC-MS/MS-ESI (+)	0.6825	Sucrose	C12H22O11	342.116	365.1049; 370.0546	[M+Na]+; [M+NH4]+			84.4	203.0506; 185.0399	CZMRCDWAGMRECN-UGDNZRGBSA-N	C([C@@H]1[C@H]([C@@H]([C@H]([C@H](O1)O[C@]2([C@H]([C@@H]([C@H](O2)CO)O)O)CO)O)O)O)O	Organic oxygen compounds	Organooxygen compounds	Carbohydrates and carbohydrate conjugates	Glycosyl compounds	O-glycosyl compounds		610	340	210	22238	20103	19880	97663	68504	77340	24116	30531	12114	25713	23648	26361	11767	11573	9921	13974	29191	29940	9490	4102	8167	1579	2045	468	335	266	124	1.139
HPLC-MS/MS-ESI (+)	0.691	Betaine	C5H11NO2	117.079	235.165	[2M+H]+			90.6	118.0869; 59.0724; 58.0643	KWIUHFFTVRNATP-UHFFFAOYSA-N	C[N+](C)(C)CC(=O)[O-]	Organic acids and derivatives	Carboxylic acids and derivatives	Amino acids, peptides, and analogues	Amino acids and derivatives	Alpha amino acids and derivatives	Alpha amino acids	71994	83886	90617	217257	215767	207629	204	3082	892	604	2062	150	1428	1528	504	662382	580195	543894	1226014	1560082	1176107	75	38	58	47	66	1	52	50	111	0.90348
HPLC-MS/MS-ESI (+)	0.6945	Melibiose	C12H22O11	342.116	343.1232; 360.1498	[M+H]+; [M+NH4]+			91.2	85.0290; 145.0506; 127.0391	AYRXSINWFIIFAE-GFRRCQKTSA-N	C([C@@H]1[C@@H]([C@@H]([C@H]([C@H](O1)OC[C@H]([C@H]([C@@H]([C@H](C=O)O)O)O)O)O)O)O)O	Lipids and lipid-like molecules	Fatty Acyls	Fatty acyl glycosides	Fatty acyl glycosides of mono- and disaccharides			10094	12148	7737	348803	312795	319315	152445	124621	142891	32033	46120	12107	37084	38592	51310	203730	215568	192098	564139	472093	655474	5403	3891	3475	1572	2608	1672	1478	3897	737	0.29103
HPLC-MS/MS-ESI (+)	0.7005	Valine	C5H11NO2	117.079	118.0865; 72.0813	[M+H]+; [M+H-CH2O2]+			93.5	72.0809; 55.0451; 57.0574	KZSNJWFQEVHDMF-BYPYZUCNSA-N	CC(C)[C@@H](C(=O)O)N	Organic acids and derivatives	Carboxylic acids and derivatives	Amino acids, peptides, and analogues	Amino acids and derivatives	Alpha amino acids and derivatives	Valine and derivatives	5938333	3393368	3138673	6510654	5960531	5869446	1202866	389380	396230	165655	1587109	95697	420240	465409	220343	6449361	6143107	5978938	7458017	7969137	6888697	74603	96542	75342	54892	166978	47750	44093	45967	46611	0.37284
HPLC-MS/MS-ESI (+)	0.701	3-Hydroxypyridine	C5H5NO	95.0371	96.0458	[M+H]+			96.7	68.0546; 78.0390; 67.0462	GRFNBEZIAWKNCO-UHFFFAOYSA-N	C1=CC(=CN=C1)O	Organoheterocyclic compounds	Pyridines and derivatives	Hydroxypyridines	Hydroxypyridines			2759	2386	3313	14167	12681	12286	95769	122918	132805	337137	518105	742075	9588586	9107623	9110456	17652	13558	11258	62566	50873	58402	314404	225893	312359	1921582	1680299	1915076	11212112	11093392	10815053	0.86652
HPLC-MS/MS-ESI (+)	0.713	β-Hydroxyphenylalanine	C9H11NO3	181.074	363.155	[2M+H]+			83.8	182.0820; 183.0857; 164.0738	VHVGNTVUSQUXPS-UHFFFAOYSA-N	C1=CC=C(C=C1)C(C(C(=O)O)N)O	Organic acids and derivatives	Carboxylic acids and derivatives	Amino acids, peptides, and analogues	Amino acids and derivatives	Alpha amino acids and derivatives	Phenylalanine and derivatives	263	87	134	780	921	897	708	168	242	89	56	173	18101	25316	25844	386	61	87	657	544	1127	43	1	1	51	1	1	717738	761810	501649	1.1612
HPLC-MS/MS-ESI (+)	0.7155	5-Hydroxy-2-(hydroxymethyl)pyridine	C6H7NO2	125.048	126.0537; 108.0442	[M+H]+; [M+H-H2O]+			94.3	108.0433; 53.0376; 80.0486	NESFDGDRYVANBC-UHFFFAOYSA-N	C1=CC(=NC=C1O)CO	Organoheterocyclic compounds	Pyridines and derivatives	Hydroxypyridines	Hydroxypyridines			2629	675	820	10166	14372	17713	525247	587228	654915	917209	908716	987095	348404	355894	287417	1353	669	1006	13539	22886	18729	151499	128706	173135	153322	161844	152142	154211	145920	129570	1.4724
HPLC-MS/MS-ESI (+)	0.742	Tyrosine	C9H11NO3	181.074	182.081	[M+H]+			82.1	77.0381; 91.0544; 65.0383	OUYCCCASQSFEME-UHFFFAOYSA-N	C1=CC(=CC=C1CC(C(=O)O)N)O	Organic acids and derivatives	Carboxylic acids and derivatives	Amino acids, peptides, and analogues	Amino acids and derivatives	Alpha amino acids and derivatives	Tyrosine and derivatives	68102	132429	119999	83990	76205	77279	15877	18593	22150	32180	39525	38249	214989	259895	246617	45434	42614	47344	37665	44402	33717	9329	8629	9132	28316	1443	28054	1584008	1492042	1054701	1.1197
HPLC-MS/MS-ESI (+)	0.744	1-(2-Hydroxyethyl)-2,2,6,6-tetramethyl-4-piperidinol	C11H23NO2	201.173	202.18	[M+H]+			94.4	102.0911; 62.0598; 85.0646	STEYNUVPFMIUOY-UHFFFAOYSA-N	CC1(CC(CC(N1CCO)(C)C)O)C	Organoheterocyclic compounds	Piperidines	Piperidines	Piperidines			43307	58777	47854	116046	122944	103218	664491	480174	469587	490089	462817	831258	45	61	134	61991	126701	131643	460394	371370	413716	1197224	855492	902371	1071857	449729	480834	557	200	571	0.38585
HPLC-MS/MS-ESI (+)	0.747	4-Guanidino-butanoate	C5H11N3O2	145.085	146.092	[M+H]+			80.9	87.0444; 86.0599; 60.0803	TUHVEAJXIMEOSA-UHFFFAOYSA-N	C(CC(=O)O)CN=C(N)N	Organic acids and derivatives	Carboxylic acids and derivatives	Amino acids, peptides, and analogues	Amino acids and derivatives	γ amino acids and derivatives		57277	91255	18748	89630	65471	78931	6531	8594	10355	816	8667	16159	3074	4155	3033	36618	55562	14123	40166	53632	20385	973	1327	1214	2365	675	4137	965	672	1075	0.33723
HPLC-MS/MS-ESI (+)	0.748	Niacinamide	C6H6N2O	122.048	123.055	[M+H]+			92.6	80.0495; 78.0337; 53.0384	DFPAKSUCGFBDDF-UHFFFAOYSA-N	C1=CC(=CN=C1)C(=O)N	Organoheterocyclic compounds	Pyridines and derivatives	Pyridinecarboxylic acids and derivatives	Pyridinecarboxamides	Nicotinamides		6070	6546	7024	117076	111125	104211	424056	381642	381186	426239	482718	539457	95012	36667	65304	8459	8145	2780	23013	10962	11738	64439	57754	62446	35337	23214	12601	866	545	1321	1.753
HPLC-MS/MS-ESI (+)	0.7485	Adenine	C5H5N5	135.054	136.0621; 119.0353	[M+H]+; [M+H-NH3]+			96.9	119.0348; 92.0236; 94.0401	GFFGJBXGBJISGV-UHFFFAOYSA-N	C1=NC2=NC=NC(=C2N1)N	Organoheterocyclic compounds	Imidazopyrimidines	Purines and purine derivatives	6-aminopurines			37701	48449	55373	682647	662110	693777	1266851	1540888	1793633	897214	1103414	1291571	899110	797745	669133	17623	36400	36661	572416	413209	564732	1579893	1456770	1431164	571711	399256	765533	54334	65198	181400	1.1878
HPLC-MS/MS-ESI (+)	0.749	Guanine	C5H5N5O	151.049	152.057	[M+H]+			90.1	135.0299; 110.0345; 55.0289	UYTPUPDQBNUYGX-UHFFFAOYSA-N	C1=NC2=C(N1)C(=O)NC(=N2)N	Organoheterocyclic compounds	Imidazopyrimidines	Purines and purine derivatives	Purines and purine derivatives			203032	290397	230457	2134	693	2637	110	1281	2130	110	1	2117	47	1	60	16057	26976	46458	28399	38973	13510	114	414	445	53	4445	58	91	50	141	0.21846
HPLC-MS/MS-ESI (+)	0.751	Hypoxanthine	C5H4N4O	136.039	137.046	[M+H]+			92.8	110.0345; 119.0353; 82.0398	FDGQSTZJBFJUBT-UHFFFAOYSA-N	C1=NC2=C(N1)C(=O)N=CN2	Organoheterocyclic compounds	Imidazopyrimidines	Purines and purine derivatives	Purinones	Hypoxanthines		165915	314568	270369	10309	9137	8802	3078	15860	18245	638	4208	2734	5174	3116	1513	23187	65135	69452	146556	100598	40147	44454	49393	59639	283	2021	1117	2432	3325	3108	0.059429
HPLC-MS/MS-ESI (+)	0.923	2-Methyl-3-pyridinol	C6H7NO	109.053	110.061	[M+H]+			91.4	82.0652; 67.0417; 65.0386	AQSRRZGQRFFFGS-UHFFFAOYSA-N	CC1=C(C=CC=N1)O	Organoheterocyclic compounds	Pyridines and derivatives	Methylpyridines	Methylpyridines			392	533	442	2969	2148	12479	15848	28218	82746	96516	58310	137563	3036290	2556426	2643738	688	1114	1159	1041	1861	4332	2527	2306	3102	9750	5589	7431	2416614	3023284	2661214	0.73877
HPLC-MS/MS-ESI (+)	1.163	Isoleucine	C6H13NO2	131.095	132.102	[M+H]+			92	86.0969; 69.0700; 57.0579	AGPKZVBTJJNPAG-UHFFFAOYSA-N	CCC(C)C(C(=O)O)N	Organic acids and derivatives	Carboxylic acids and derivatives	Amino acids, peptides, and analogues	Amino acids and derivatives	Alpha amino acids and derivatives	Isoleucine and derivatives	709158	3062208	628985	4202914	2309801	3016662	1500955	1293813	919894	1993347	2824855	1910436	154952	123580	136859	544626	685552	862486	1848160	1067801	1527964	1404	3453	1132	1939	5952	4018	4362	3746	4860	1.2847
HPLC-MS/MS-ESI (+)	1.2125	Tyramine	C8H11NO	137.084	138.0916; 121.0648	[M+H]+; [M+H-NH3]+			82.7	77.0385; 51.0227; 91.541	DZGWFCGJZKJUFP-UHFFFAOYSA-N	C1=CC(=CC=C1CCN)O	Benzenoids	Benzene and substituted derivatives	Phenethylamines	Phenethylamines			25905	55768	28625	101151	51096	76814	15886	9097	9399	12720	16585	18208	8347	3221	6194	181	180	243	3527	753	2324	335	104	377	199	128	176	3390	1969	1104	1.1114
HPLC-MS/MS-ESI (+)	1.451	γ-Aminobutyric acid	C4H9NO2	103.063	86.0602	[M+H-H2O]+			91.7	69.0334; 68.0493	BTCSSZJGUNDROE-UHFFFAOYSA-N	C(CC(=O)O)CN	Organic acids and derivatives	Carboxylic acids and derivatives	Amino acids, peptides, and analogues	Amino acids and derivatives	γ amino acids and derivatives		63467	14321	60468	233393	39587	158119	307882	476326	401642	281027	97823	164383	2040550	1747077	1628287	7096	8990	6375	78936	45184	132916	10432	6628	20376	13529	9283	10123	81988	175796	199197	0.38756
HPLC-MS/MS-ESI (+)	1.833	Adenosine	C10H13N5O4	267.097	268.104	[M+H]+			85.6	136.06	OIRDTQYFTABQOQ-CRKDRTNXSA-N	C1=NC(=C2C(=N1)N(C=N2)[C@@H]3[C@@H]([C@@H]([C@H](O3)CO)O)O)N	Nucleosides, nucleotides, and analogues	Purine nucleosides	Purine nucleosides	Purine nucleosides			1094	1658	1412	594568	579786	505287	913276	999167	1010448	370115	405977	320996	911596	822138	857279	631	251	1437	45121	33498	35498	688	386	592	52	180	661	3111	20784	21102	1.4381
HPLC-MS/MS-ESI (+)	1.909	Guanosine	C10H13N5O5	283.092	284.099; 152.0569	[M+H]+; [M+H-C5H8O4]+			80.6	152.0562; 135.0303; 110.0359	NYHBQMYGNKIUIF-UUOKFMHZSA-N	C1=NC2=C(N1[C@H]3[C@@H]([C@@H]([C@H](O3)CO)O)O)N=C(NC2=O)N	Nucleosides, nucleotides, and analogues	Purine nucleosides	Purine nucleosides	Purine nucleosides			15120	24984	15129	251052	279478	268851	2062	3266	3016	202	1568	931	201	109	154	3724	4815	6728	131904	233273	156238	361	2231	1937	4578	99	116	170	105	52	0.21965
HPLC-MS/MS-ESI (+)	1.92	o-Anisidine	C7H9NO	123.068	124.075	[M+H]+			83.9	109.052	VMPITZXILSNTON-UHFFFAOYSA-N	COC1=CC=CC=C1N	Benzenoids	Phenol ethers	Aminophenyl ethers	Aminophenyl ethers			477	939	733	1114	478	836	1237	1391	3263	5610	3056	4001	1280654	274422	637787	489	151	631	961	946	2509	1348	522	934	2190	1096	4514	381276	920040	209641	0.49424
HPLC-MS/MS-ESI (+)	1.957	4-Methyl-5-thiazoleethanol	C6H9NOS	143.04	144.048	[M+H]+			85.2	113.0286; 126.0368; 112.0215	BKAWJIRCKVUVED-UHFFFAOYSA-N	CC1=C(SC=N1)CCO	Organoheterocyclic compounds	Azoles	Thiazoles	4,5-disubstituted thiazoles			522	710	1314	6783	3987	16175	7897	18391	42100	12652	42174	45177	11394	78616	45958	1576	1422	1025	17621	19266	15419	14247	7716	6610	80431	86424	16297	37980	100588	104491	0.45955
HPLC-MS/MS-ESI (+)	2.00967	Phenylalanine	C9H11NO2	165.079	166.0864; 120.0809; 103.0541	[M+H]+; [M+H-CH2O2]+; [M+H-CH5NO2]+			91.7	120.0802; 103.0539; 93.0691	COLNVLDHVKWLRT-QMMMGPOBSA-N	C1=CC=C(C=C1)C[C@@H](C(=O)O)N	Organic acids and derivatives	Carboxylic acids and derivatives	Amino acids, peptides, and analogues	Amino acids and derivatives	Alpha amino acids and derivatives	Phenylalanine and derivatives	1624398	1222021	2240805	3009451	2765513	3060827	281117	147683	169040	257672	422001	435657	145773	150997	130193	328805	318837	351074	625017	655436	237025	2091	1403	2536	3172	4254	3533	158322	475024	493291	0.71529
HPLC-MS/MS-ESI (+)	2.113	2'-O-Methyladenosine	C11H15N5O4	281.112	282.12	[M+H]+			81.8	136.061	FPUGCISOLXNPPC-IOSLPCCCSA-N	CO[C@@H]1[C@@H]([C@H](O[C@H]1N2C=NC3=C(N=CN=C32)N)CO)O	Nucleosides, nucleotides, and analogues	Purine nucleosides	Purine nucleosides	Purine nucleosides			90	487	264	44743	45796	51009	168569	207696	124179	172691	222245	204920	14608	10856	11759	948	855	1497	17146	3844	39528	44683	43408	37584	17930	26086	43186	1	1	1	1.6746
HPLC-MS/MS-ESI (+)	2.1405	Methyl pyroglutamate	C6H9NO3	143.058	144.0662; 287.1238	[M+H]+; [2M+H]+			90.3	84.0449; 56.0503	HQGPKMSGXAUKHT-UHFFFAOYSA-N	COC(=O)C1CCC(=O)N1	Organic acids and derivatives	Carboxylic acids and derivatives	Amino acids, peptides, and analogues	Amino acids and derivatives	Alpha amino acids and derivatives	Alpha amino acid esters	432	296	161	22336	19180	23962	82575	137142	90085	167649	159817	162401	2294980	2478823	2388776	634	481	644	3328	1572	2077	1500	587	1525	1057	1628	2313	33650	66752	56857	0.23371
HPLC-MS/MS-ESI (+)	2.169	N-Methyl-2-pyrrolidone	C5H9NO	99.0684	100.076	[M+H]+			91.5	58.0287; 69.0341; 82.0649	SECXISVLQFMRJM-UHFFFAOYSA-N	CN1CCCC1=O	Organoheterocyclic compounds	Pyrrolidines	N-alkylpyrrolidines	N-alkylpyrrolidines			26501	7608	9343	52452	52179	23736	222730	258902	231877	153116	157005	274360	992108	740211	833725	17805	11361	13048	24774	51170	88191	44184	8861	35518	87806	34292	54093	248187	122956	280336	0.32857
HPLC-MS/MS-ESI (+)	2.1715	Phenylethylamine	C8H11N	121.089	122.0957; 105.0693	[M+H]+; [M+H-NH3]+			95.8	105.0695; 79.0540; 77.0384	BHHGXPLMPWCGHP-UHFFFAOYSA-N	C1=CC=C(C=C1)CCN	Benzenoids	Benzene and substituted derivatives	Phenethylamines	Phenethylamines			2821933	2991685	2906009	4956231	4661212	4675286	1838580	1171505	1638723	2315190	1825079	1873023	189363	275834	68613	32291	38713	60847	95915	49707	56981	36698	38659	24424	35400	26031	51808	20003	14890	16817	1.5322
HPLC-MS/MS-ESI (+)	2.177	5-(Hydroxymethyl)-2-furaldehyde	C6H6O3	126.032	127.038	[M+H]+			85.3	53.0359; 81.0332; 109.0279	NOEGNKMFWQHSLB-UHFFFAOYSA-N	C1=C(OC(=C1)C=O)CO	Organic oxygen compounds	Organooxygen compounds	Carbonyl compounds	Aldehydes	Aryl-aldehydes		264	687	185	1092	1633	920	1715	1465	1585	1122	1157	1281	171463	137718	142582	1382	1097	1396	1359	54200	679	361	221	659	1003	506	534	434808	390587	318327	1.1149
HPLC-MS/MS-ESI (+)	2.299	Thymidine	C10H14N2O5	242.09	127.05	[M+H-C5H8O3]+			82.2	110.0228; 54.0335; 56.0487	IQFYYKKMVGJFEH-XLPZGREQSA-N	CC1=CN(C(=O)NC1=O)[C@H]2C[C@@H]([C@H](O2)CO)O	Nucleosides, nucleotides, and analogues	Pyrimidine nucleosides	Pyrimidine 2'-deoxyribonucleosides	Pyrimidine 2'-deoxyribonucleosides			769	492	515	3627	12923	2956	15064	13169	22139	9633	14361	3279	18910	14959	18301	182	227	730	62076	51803	56312	84537	71550	77900	31406	32930	30434	7178	6626	5160	0.56722
HPLC-MS/MS-ESI (+)	2.615	Maltol	C6H6O3	126.032	127.039	[M+H]+			90.6	53.0390; 109.0281; 81.0337	XPCTZQVDEJYUGT-UHFFFAOYSA-N	CC1=C(C(=O)C=CO1)O	Organoheterocyclic compounds	Pyrans	Pyranones and derivatives	Pyranones and derivatives			2585	4001	4198	5157	4398	9849	15563	16426	29022	21331	8191	17973	284023	188968	222132	9147	10981	4908	4170	5738	8722	730	320	513	359	892	1125	1159573	1291688	941712	1.1259
HPLC-MS/MS-ESI (+)	2.675	N6-Succinyladenosine	C14H17N5O8	383.108	384.115	[M+H]+			88	2252.0761; 206.0677; 192.0514	VKGZCEJTCKHMRL-MDBUBQOGSA-N	C1=NC(=C2C(=N1)N(C=N2)[C@@H]3[C@@H]([C@@H]([C@H](O3)CO)O)O)N[C@@H](CC(=O)O)C(=O)O	Nucleosides, nucleotides, and analogues	Purine nucleosides	Purine nucleosides	Purine nucleosides			293217	275081	322233	6166	4452	2935	119	231	137	41	55	64	186	98	70	43013	41755	37514	550	4704	814	56	46	87	54	75	45	331	110	367	0.27442
HPLC-MS/MS-ESI (+)	2.77533	Tryptophan	C11H12N2O2	204.09	205.0971; 188.0704; 146.0596	[M+H]+; [M+H-NH3]+; [M+H-C2H5NO]+			94.4	146.0604; 118.0661; 144.0805	QIVBCDIJIAJPQS-VIFPVBQESA-N	C1=CC=C2C(=C1)C(=CN2)C[C@@H](C(=O)O)N	Organoheterocyclic compounds	Indoles and derivatives	Indolyl carboxylic acids and derivatives	Indolyl carboxylic acids and derivatives			1536232	1565281	1710094	1014340	1036277	966149	63251	40707	35656	57085	80234	42072	16693	15183	23951	25154	60765	128221	71028	129818	49068	2920	1924	4902	3379	7107	4548	12021	13647	10721	0.72487
HPLC-MS/MS-ESI (+)	3.6345	(E)-3-[4-[(2S,3R,4S,5S,6R)-3,4,5-trihydroxy-6-(hydroxymethyl)oxan-2-yl]oxyphenyl]prop-2-enoic acid	C15H18O8	326.1	344.1332; 349.0895	[M+NH4]+; [M+Na]+			82.9	147.0429; 165.0535; 85.0284	LJFYQZQUAULRDF-FDGSXQGBSA-N	C1=CC(=CC=C1/C=C/C(=O)O)O[C@H]2[C@@H]([C@H]([C@@H]([C@H](O2)CO)O)O)O	Organic oxygen compounds	Organooxygen compounds	Carbohydrates and carbohydrate conjugates	Glycosyl compounds	Phenolic glycosides		249475	261440	253140	190908	195012	200751	72380	89885	101506	34465	53428	42048	36520	37415	33035	13461	4779	31166	10107	12393	9101	1946	1898	1091	2569	1655	1585	3675	3648	3710	1.192
HPLC-MS/MS-ESI (+)	4.01	Norharman	C11H8N2	168.069	169.074	[M+H]+			91.8	115.0531; 142.0641; 168.0661	AIFRHYZBTHREPW-UHFFFAOYSA-N	C1=CC=C2C(=C1)C3=C(N2)C=NC=C3	Organoheterocyclic compounds	Indoles and derivatives	Pyridoindoles	Beta carbolines			261071	267038	279488	223574	235530	163102	275608	260450	262860	304610	302133	333201	1122945	1157177	874144	296204	288290	273052	272793	269273	267672	342037	355985	353283	393132	444196	486493	967292	714345	812618	0.68428
HPLC-MS/MS-ESI (+)	4.414	Olivil glucoside isomer 1	C26H34O12	538.205	556.2381; 561.1943	[M+H]+; [M+Na]+			80.3	399.135	SXGSYHDLSPXCMU-CTQTXEDXSA-N	COC1=C(C=CC(=C1)C[C@]2(CO[C@@H]([C@H]2CO)C3=CC(=C(C=C3)O)OC)O)O[C@H]4[C@@H]([C@H]([C@@H]([C@H](O4)CO)O)O)O	Lignans, neolignans and related compounds	Lignan glycosides	Lignan glycosides	Lignan glycosides			102386	98694	112532	160233	178998	174860	119530	147386	166280	17065	31267	27461	36018	38731	26703	67202	56254	49747	113282	125153	152195	55352	44944	28844	1233	2390	1122	1024	1418	1695	0.82612
HPLC-MS/MS-ESI (+)	4.478	Olivil glucoside isomer 2	C26H34O12	538.205	561.1932; 556.2392	[M+Na]+; [M+NH4]+			86.1	399.1380; 381.1105	SXGSYHDLSPXCMU-CTQTXEDXSA-N	COC1=C(C=CC(=C1)C[C@]2(CO[C@@H]([C@H]2CO)C3=CC(=C(C=C3)O)OC)O)O[C@H]4[C@@H]([C@H]([C@@H]([C@H](O4)CO)O)O)O	Lignans, neolignans and related compounds	Lignan glycosides	Lignan glycosides	Lignan glycosides			155280	142652	168458	259682	253030	224434	164482	204362	241015	29910	38252	29791	46048	47833	26149	63312	49304	53034	153691	143189	142491	56018	32585	44624	1587	1486	701	467	1305	2466	1.0222
HPLC-MS/MS-ESI (+)	4.52	Methyl cinnamate	C10H10O2	162.068	163.075	[M+H]+			80.5	103.0535; 131.0484; 77.0369	CCRCUPLGCSFEDV-BQYQJAHWSA-N	COC(=O)/C=C/C1=CC=CC=C1	Phenylpropanoids and polyketides	Cinnamic acids and derivatives	Cinnamic acid esters	Cinnamic acid esters			2986	2544	2643	152237	145692	75353	83622	69002	78075	60382	79749	79336	4620	9497	5375	1496	1031	2190	8238	21275	11037	1519	1461	1563	2465	1196	1901	2306	3957	1750	1.5548
HPLC-MS/MS-ESI (+)	4.527	Harman	C12H10N2	182.084	183.093	[M+H]+			81.1	115.0537; 140.0477; 181.0762	PSFDQSOCUJVVGF-UHFFFAOYSA-N	CC1=NC=CC2=C1NC3=CC=CC=C23	Alkaloids and derivatives	Harmala alkaloids	Harmala alkaloids	Harmala alkaloids			1185	876	962	21773	14110	20277	10871	2090	13551	4275	13467	39996	199445	204747	203565	1711	2130	3018	8467	6431	3316	29368	4655	16518	27891	26826	14637	74533	41197	88771	0.13317
HPLC-MS/MS-ESI (+)	4.783	(2R,3S,4S,5R,6R)-2-[[(2S,3R,4R)-3,4-dihydroxy-4-(hydroxymethyl)oxolan-2-yl]oxymethyl]-6-(2-phenylethoxy)oxane-3,4,5-triol	C19H28O10	416.168	439.157; 434.2017; 455.1302	[M+Na]+; [M+NH4]+; [M+K]+			91.3	115.0382; 133.0482; 87.0432	GZSQKOFXMZDKPV-DERWZFJFSA-N	C1[C@@]([C@H]([C@H](O1)OC[C@@H]2[C@H]([C@@H]([C@H]([C@@H](O2)OCCC3=CC=CC=C3)O)O)O)O)(CO)O	Organic oxygen compounds	Organooxygen compounds	Carbohydrates and carbohydrate conjugates	Glycosyl compounds	O-glycosyl compounds		214703	224678	239046	346046	352467	337852	295394	404600	444994	130190	244511	201087	136454	144257	114720	862244	871171	834941	2187404	2068584	2147535	1735223	1393652	1453376	267172	338739	243904	209906	285929	364391	1.0509
HPLC-MS/MS-ESI (+)	5.1465	7-Hydroxy-6-methoxycoumarin	C10H8O4	192.042	193.0493; 178.0261	[M+H]+; [M+H-CH3]+			81.5	133.0265; 178.0242; 137.0585	RODXRVNMMDRFIK-UHFFFAOYSA-N	COC1=C(C=C2C(=C1)C=CC(=O)O2)O	Phenylpropanoids and polyketides	Coumarins and derivatives	Hydroxycoumarins	7-hydroxycoumarins			48777	55163	37648	116065	124024	119286	262019	265537	266366	312870	300255	303572	166381	168207	163628	30284	28619	17763	73269	66186	72193	123008	101389	118968	135506	128449	139816	69007	68643	31903	1.7806
HPLC-MS/MS-ESI (+)	5.22525	Syringaresinol diglucoside	C34H46O18	742.268	743.2756; 765.2577; 781.2314; 760.3027	[M+H]+; [M+Na]+; [M+K]+; [M+NH4]+			91	265.1035; 401.1545; 205.0829	FFDULTAFAQRACT-UERZRVEUSA-N	COC1=CC(=CC(=C1O[C@H]2[C@@H]([C@H]([C@@H]([C@H](O2)CO)O)O)O)OC)[C@H]3[C@H]4CO[C@H]([C@H]4CO3)C5=CC(=C(C(=C5)OC)O[C@H]6[C@@H]([C@H]([C@@H]([C@H](O6)CO)O)O)O)OC	Lignans, neolignans and related compounds	Lignan glycosides	Lignan glycosides	Lignan glycosides			64239	68491	67807	80816	89721	89730	19470	23632	31490	432	1469	674	7403	8506	7078	618810	602433	584563	1017956	981596	1027507	29932	24245	33344	793	354	500	2078	5361	5501	1.0358
HPLC-MS/MS-ESI (+)	5.41	Isofraxidin	C11H10O5	222.053	223.06	[M+H]+			81.8	162.0323; 190.0249; 207.0254	HOEVRHHMDJKUMZ-UHFFFAOYSA-N	COC1=C(C(=C2C(=C1)C=CC(=O)O2)OC)O	Phenylpropanoids and polyketides	Coumarins and derivatives	Hydroxycoumarins	7-hydroxycoumarins			17595	19652	20507	68233	71050	69322	122857	140153	133357	141870	168283	168215	128459	129901	137466	64105	65210	62575	168229	151920	187934	289581	232433	278774	350961	327834	359280	288640	310448	361537	0.90201
HPLC-MS/MS-ESI (+)	5.459	Loliolide	C11H16O3	196.11	197.117	[M+H]+			82.4	133.1004; 107.0865; 179.1066	XEVQXKKKAVVSMW-WRWORJQWSA-N	C[C@@]12C[C@H](CC(C1=CC(=O)O2)(C)C)O	Organoheterocyclic compounds	Benzofurans	Benzofurans	Benzofurans			117031	130698	58850	366776	388167	373257	795076	749979	718912	915833	770856	836070	185043	204354	220255	580	1511	1207	2145	802	2633	1912	1221	2928	1911	1201	2375	2340	1117	2013	1.9384
HPLC-MS/MS-ESI (+)	5.662	N-(2-phenylethyl)acetamide	C10H13NO	163.1	164.106	[M+H]+			86.7	105.0697; 106.0736; 79.0543	MODKMHXGCGKTLE-UHFFFAOYSA-N	CC(=O)NCCC1=CC=CC=C1	Organic acids and derivatives	Carboxylic acids and derivatives	Carboxylic acid derivatives	Carboxylic acid amides	Acetamides	N-acetyl-2-arylethylamines	85868	89972	96559	287731	296012	297819	1094776	1021273	1050793	941885	769181	799605	670482	649449	651530	500	486	296	3338	1599	2919	4940	3231	8018	2046	5509	6568	2946	851	4262	1.7677
HPLC-MS/MS-ESI (+)	5.777	Fraxidin	C11H10O5	222.053	223.059	[M+H]+			80.6	208.0385; 190.0270; 162.0304	QNFBKOHHLAWWTC-UHFFFAOYSA-N	COC1=C(C(=C2C(=C1)C=CC(=O)O2)O)OC	Phenylpropanoids and polyketides	Coumarins and derivatives	Hydroxycoumarins	Hydroxycoumarins			1850	1758	1458	2469	2752	7851	24748	25477	15089	32539	33333	17132	12554	25559	14435	17904	19085	8484	64385	55592	67860	55822	76988	90663	100067	93314	103837	34258	58028	40555	0.8669
HPLC-MS/MS-ESI (+)	6.21467	Syringaresinol glucoside	C28H36O13	580.216	603.2046; 598.25; 419.1707	[M+Na]+; [M+NH4]+; [M+H-C6H10O5]+			85.9	265.1063; 205.0853; 235.0957	WEKCEGQSIIQPAQ-IRBNZIFYSA-N	COC1=CC(=CC(=C1O)OC)[C@@H]2[C@H]3CO[C@@H]([C@H]3CO2)C4=CC(=C(C(=C4)OC)O[C@H]5[C@@H]([C@H]([C@@H]([C@H](O5)CO)O)O)O)OC	Lignans, neolignans and related compounds	Lignan glycosides	Lignan glycosides	Lignan glycosides			30690	31116	35404	55925	54254	53076	31103	52050	57032	22750	67295	61207	44825	46527	35493	235768	268047	261308	484139	440445	442091	349546	303855	283945	198141	243273	273355	268877	332548	404897	1.8601
HPLC-MS/MS-ESI (+)	6.26633	Ophiopogonoside A	C21H38O8	418.257	419.263; 436.2903; 441.2445	[M+H]+; [M+NH4]+; [M+Na]+			82.1	203.0518; 261.1799	DQRUOTCFENUXKV-UHFFFAOYSA-N	CC(C)C1CCC2(C(CCC(C2C1OC3C(C(C(C(O3)CO)O)O)O)(C)O)O)C	Lipids and lipid-like molecules	Prenol lipids	Terpene glycosides	Terpene glycosides			15721	20859	23515	30034	34013	28992	12933	33479	38248	37416	66989	59933	18745	29900	20636	109652	111913	103835	410421	372152	367562	318878	233700	253325	324631	354030	418705	145382	174832	170793	1.2495
HPLC-MS/MS-ESI (+)	7.255	3,7-Epoxycaryophyllan-6-One	C15H24O2	236.178	237.183	[M+H]+			82.2	109.0996; 219.1726; 163.1100	PPGUUDJMTMGALC-UHFFFAOYSA-N	CC1(CC2C1CCC3(C(=O)CCC2(O3)C)C)C	Organoheterocyclic compounds	Oxepanes	Oxepanes	Oxepanes			321367	343958	360145	1679415	2148840	2025247	4182524	4248126	2489367	4478022	3999878	4503778	648183	732237	693036	135603	136490	129998	481614	437498	508515	679855	525236	601947	893884	678570	742393	235322	244219	285372	1.8388
HPLC-MS/MS-ESI (+)	7.876	6''-O-Acetylgenistin	C23H22O11	474.116	475.1232; 497.1038	[M+H]+; [M+Na]+			90.6	271.0603; 272.0631	DXWGBJJLEDQBKS-LDBVRRDLSA-N	CC(=O)OC[C@@H]1[C@H]([C@@H]([C@H]([C@@H](O1)OC2=CC(=C3C(=C2)OC=C(C3=O)C4=CC=C(C=C4)O)O)O)O)O	Phenylpropanoids and polyketides	Isoflavonoids	Isoflavonoid O-glycosides	Isoflavonoid O-glycosides			8792	15707	14789	159685	133659	182056	100968	117172	141401	124285	159397	156105	316840	329163	272721	44	45	2	93	97	116	43	2	2	94	101	105	124	111	96	1.2906
HPLC-MS/MS-ESI (+)	8.102	8-Hydroxyageraphorone	C15H24O2	236.178	237.185	[M+H]+			87.3	219.1726; 163.1106; 93.0692	KLDSZMWMGCWFKH-GIEZYDSUSA-N	C[C@@H]1C[C@@H]([C@H]([C@@H]2[C@H]1CC(=O)C(=C2)C)C(C)C)O	Lipids and lipid-like molecules	Prenol lipids	Sesquiterpenoids	Sesquiterpenoids			70649	87766	74083	210019	153818	108073	373934	527804	523214	533511	581360	337889	73970	308255	303827	493848	314429	487210	1410469	1289122	1566814	2325535	1812073	2002318	2035891	1884690	2069539	678534	805733	877279	0.90701
HPLC-MS/MS-ESI (+)	9.096	Nobiletin	C21H22O8	402.131	403.136	[M+H]+			81.2	373.0900; 388.1131; 327.0844	MRIAQLRQZPPODS-UHFFFAOYSA-N	COC1=C(C=C(C=C1)C2=CC(=O)C3=C(O2)C(=C(C(=C3OC)OC)OC)OC)OC	Phenylpropanoids and polyketides	Flavonoids	O-methylated flavonoids	8-O-methylated flavonoids			6039	2013	1873	6603	9409	16729	51013	18177	18715	20641	24473	23228	1341	2241	50927	21776	21449	20520	92834	75794	78512	103492	91687	75251	87493	84411	99365	29127	33833	34477	0.84166
HPLC-MS/MS-ESI (+)	9.124	β-Asarone	C12H16O3	208.11	209.1183; 194.0947; 168.0781	[M+H]+; [M+H-CH3]+; [M+H-C3H5]+			83.5	91.0539; 65.0378; 79.0537	RKFAZBXYICVSKP-WAYWQWQTSA-N	C/C=C\C1=CC(=C(C=C1OC)OC)OC	Benzenoids	Phenol ethers	Anisoles	Anisoles			205791	205250	262468	588950	768005	690866	3063695	1812187	1765708	3148846	2899007	3027039	2654992	1392084	2562024	13274	16742	16327	173994	199220	233884	303778	269298	275376	306646	318121	318201	48989	57441	68041	1.6712
HPLC-MS/MS-ESI (+)	9.129	Phytosphingosine	C18H39NO3	317.293	318.3	[M+H]+			84.3	60.0424; 282.2728; 300.2862	AERBNCYCJBRYDG-KSZLIROESA-N	CCCCCCCCCCCCCC[C@H]([C@H]([C@H](CO)N)O)O	Organic nitrogen compounds	Organonitrogen compounds	Amines	Alkanolamines	1,3-aminoalcohols		6251	4700	6804	80898	115558	103233	126309	73192	129670	99441	100512	109509	29125	9849	47831	78974	81740	78182	1299570	1050172	1041942	562124	423439	529477	624759	677255	725490	253952	279503	259575	0.96288
HPLC-MS/MS-ESI (+)	9.58413	(-)-Caryophyllene oxide	C15H24O	220.183	221.1896; 243.1771; 203.1786; 137.1322; 133.1011; 105.0699; 95.0854; 91.0548	[M+H]+; [M+Na]+; [M+H-H2O]+; [M+H-C5H8O]+; [M+H-C5H12O]+; [M+H-C7H16O]+; [M+H-C8H14O]+; [M+H-C8H18O]+			83.2	95.0859; 109.1013; 125.096	NVEQFIOZRFFVFW-RGCMKSIDSA-N	C[C@@]12CC[C@@H]3[C@H](CC3(C)C)C(=C)CC[C@H]1O2	Lipids and lipid-like molecules	Prenol lipids	Sesquiterpenoids	Sesquiterpenoids			244747	346471	399539	2373707	2767177	2777269	4171709	4893527	4527631	4814464	4287114	4731109	1958765	2057639	1902608	110424	76368	103493	1512389	1025634	1150988	1764521	1272134	1122376	963093	1631913	1627539	733939	822036	865886	1.8063
HPLC-MS/MS-ESI (+)	9.946	α-Cyperone	C15H22O	218.167	219.174	[M+H]+			80.9	109.1004; 111.0794; 163.1106	KUFXJZXMWHNCEH-DOMZBBRYSA-N	CC1=C2C[C@@H](CC[C@]2(CCC1=O)C)C(=C)C	Lipids and lipid-like molecules	Prenol lipids	Sesquiterpenoids	Eudesmane, isoeudesmane or cycloeudesmane sesquiterpenoids			44202	47016	48686	178034	153544	65223	247161	231982	188147	274525	155035	298049	149252	211002	160511	132492	57369	58251	393720	636320	584061	374771	330445	322470	349297	454337	225135	428233	358944	496563	0.93361
HPLC-MS/MS-ESI (+)	10.141	9,19-Cyclolanost-25-ene-3,24-diol	C30H50O2	442.381	425.378; 407.3675	[M+H-H2O]+; [M+H-2H2O]+			95.3	69.0700; 95.0852; 81.0695	MHGLNDDJLDJDBG-UHFFFAOYSA-N	CC(CCC(C(=C)C)O)C1CCC2(C1(CCC34C2CCC5C3(C4)CCC(C5(C)C)O)C)C	Lipids and lipid-like molecules	Steroids and steroid derivatives	Cycloartanols and derivatives	Cycloartanols and derivatives			40755	39735	40267	1265920	1315441	1310787	1485927	1442669	1531662	1528356	1469587	1506450	758108	745748	744140	748805	766364	765112	5567201	5390362	5209247	4862778	4572878	4749669	4085552	4525032	4444221	2752881	2987155	3141075	1.0104
HPLC-MS/MS-ESI (+)	10.8757	Protopanaxadiol	C30H52O3	460.392	483.3823; 443.3893; 425.379	[M+Na]+; [M+H-H2O]+; [M+H-2H2O]+			80.6	93.0692; 81.0693; 107.0853	PYXFVCFISTUSOO-VUFVRDRTSA-N	CC(=CCC[C@](C)([C@H]1CC[C@@]2([C@@H]1[C@@H](C[C@H]3[C@]2(CC[C@@H]4[C@@]3(CC[C@@H](C4(C)C)O)C)C)O)C)O)C	Lipids and lipid-like molecules	Prenol lipids	Triterpenoids	Triterpenoids			4905	2305	2412	398317	399012	421270	423113	445960	506917	615421	564861	510198	190293	191208	215528	55583	63075	69345	2470605	2009858	1780294	1381707	964808	1163200	1017022	1318931	1281140	611541	725089	789208	0.7269
[truncated: 36 more columns]
